# Supplementary material for: The auxin response factor gene family in allopolyploid Brassica napus
Source: PLoS One. 2019 Apr 8;14(4):e0214885. doi: 10.1371/journal.pone.0214885 (PMC6453480; doi:10.1371/journal.pone.0214885)
Supplement: S1 Table — (XLSX) [file pone.0214885.s003.xlsx]

## Sheet: S1 Table
S1 Table. List of the primers used for the Real-time PCR analyses
Genome ID.	Name	Forward primer (5’-3’)	Reverse primer (5’-3’)	Target size (bp)
BnaA02g05070D	BnARF04	GCTGGGGACTCTGTTCTTTTC	CGGGTTGTAGAAAATGGTGAAG	189
BnaC08g18670D	BnARF55	TTTCGTTAGCACAAAGAGACTATTA	AAGAGTCGGTGTTTGTCTGTTC	112
BnaA08g22150D	BnARF22	TTTCGTTAGCACAAAGAGACTAA	GTTTGCACGTCTTATACCCAAT	94
BnaA03g49980D	BnARF06	TTTCAAGAACCTCCCTATCCCTCCT	CCATTACCTTCTTGACCATCTCCGTAG	156
BnaC07g42330D	BnARF53	AGAGGCCGCCACGCTTGCTT	GAGCACCAAGGAATCCTCATCGCT	126
BnaC04g18710D	BnARF42	GATCCTCAATTGGCAGCTAGA	CCTTCAGGGAAATAATAAACTCG	149
BnaC07g48490D	BnARF54	AAGACAGTGACGAAATCTATGCG	ATCTCGAACTACAAGCTCCTGAGTA	251
BnaC03g59640D	BnARF40	AGTTCACCGCTTATGTGGGAT	CAATGCCTCTCATGTCTTGAAGT	169
BnaA09g26170D	BnARF27	AGTTACTTCTTGGTATAAGACGG	GCTTTCACGTACTTAGCCAG	199
BnaA04g19890D	BnARF08	TCTCCCCAAAAGAGGAAGCCTT	CCTCTCAATGTCCTCAGACTCAGGA	202
BnaA01g06910D	BnARF01	CGAGAACGCTTACGACCATGTC	ACCGTTGCTCTCTTCGCCG	181
BnaA01g13580D	BnARF02	GTTCTACGGAAACACGCCACC	TCCACTTATAACCGTGCACATCC	103
