# Supplementary material for: The auxin response factor gene family in allopolyploid Brassica napus
Source: PLoS One. 2019 Apr 8;14(4):e0214885. doi: 10.1371/journal.pone.0214885 (PMC6453480; doi:10.1371/journal.pone.0214885)
Supplement: S2 Table — (XLSX) [file pone.0214885.s004.xlsx]

## Sheet: S2 Table
S2 Table. ARF gene family in Arabidopsis, B. oleracea and B. rapa genomes.
Species	Genome ID.	Gene Name	Chromosome	Full Protein sequence
Arabidopsis	AT1G19220.1	ARF19	Chr1	MKAPSNGFLPSSNEGEKKPINSQLWHACAGPLVSLPPVGSLVVYFPQGHSEQVAASMQKQTDFIPNYPNLPSKLICLLHSVTLHADTETDEVYAQMTLQPVNKYDREALLASDMGLKLNRQPTEFFCKTLTASDTSTHGGFSVPRRAAEKIFPPLDFSMQPPAQEIVAKDLHDTTWTFRHIYRGQPKRHLLTTGWSVFVSTKRLFAGDSVLFVRDEKSQLMLGIRRANRQTPTLSSSVISSDSMHIGILAAAAHANANSSPFTIFFNPRASPSEFVVPLAKYNKALYAQVSLGMRFRMMFETEDCGVRRYMGTVTGISDLDPVRWKGSQWRNLQVGWDESTAGDRPSRVSIWEIEPVITPFYICPPPFFRPKYPRQPGMPDDELDMENAFKRAMPWMGE…
	AT5G20730.1	ARF7	Chr5	MKAPSSNGVSPNPVEGERRNINSELWHACAGPLISLPPAGSLVVYFPQGHSEQVAASMQKQTDFIPSYPNLPSKLICMLHNVTLNADPETDEVYAQMTLQPVNKYDRDALLASDMGLKLNRQPNEFFCKTLTASDTSTHGGFSVPRRAAEKIFPALDFSMQPPCQELVAKDIHDNTWTFRHIYRGQPKRHLLTTGWSVFVSTKRLFAGDSVLFIRDGKAQLLLGIRRANRQQPALSSSVISSDSMHIGVLAAAAHANANNSPFTIFYNPRWAAPAEFVVPLAKYTKAMYAQVSLGMRFRMIFETEECGVRRYMGTVTGISDLDPVRWKNSQWRNLQIGWDESAAGDRPSRVSVWDIEPVLTPFYICPPPFFRPRFSGQPGMPDDETDMESALKRAMPWL…
	AT1G19850.1	ARF5	Chr1	MMASLSCVEDKMKTSCLVNGGGTITTTTSQSTLLEEMKLLKDQSGTRKPVINSELWHACAGPLVCLPQVGSLVYYFSQGHSEQVAVSTRRSATTQVPNYPNLPSQLMCQVHNVTLHADKDSDEIYAQMSLQPVHSERDVFPVPDFGMLRGSKHPTEFFCKTLTASDTSTHGGFSVPRRAAEKLFPPLDYSAQPPTQELVVRDLHENTWTFRHIYRGQPKRHLLTTGWSLFVGSKRLRAGDSVLFIRDEKSQLMVGVRRANRQQTALPSSVLSADSMHIGVLAAAAHATANRTPFLIFYNPRACPAEFVIPLAKYRKAICGSQLSVGMRFGMMFETEDSGKRRYMGTIVGISDLDPLRWPGSKWRNLQVEWDEPGCNDKPTRVSPWDIETPESLFIFPSL…
	AT5G37020.1	ARF8	Chr5	MKLSTSGLGQQGHEGEKCLNSELWHACAGPLVSLPSSGSRVVYFPQGHSEQVAATTNKEVDGHIPNYPSLPPQLICQLHNVTMHADVETDEVYAQMTLQPLTPEEQKETFVPIELGIPSKQPSNYFCKTLTASDTSTHGGFSVPRRAAEKVFPPLDYTLQPPAQELIARDLHDVEWKFRHIFRGQPKRHLLTTGWSVFVSAKRLVAGDSVIFIRNEKNQLFLGIRHATRPQTIVPSSVLSSDSMHIGLLAAAAHASATNSCFTVFFHPRASQSEFVIQLSKYIKAVFHTRISVGMRFRMLFETEESSVRRYMGTITGISDLDSVRWPNSHWRSVKVGWDESTAGERQPRVSLWEIEPLTTFPMYPSLFPLRLKRPWHAGTSSLPDGRGDLGSGLTWLRG…
	AT1G30330.1	ARF6	Chr1	MRLSSAGFNPQPHEGEKRVLNSELWHACAGPLVSLPPVGSRVVYFPQGHSEQVAASTNKEVDAHIPNYPSLHPQLICQLHNVTMHADVETDEVYAQMTLQPLNAQEQKDPYLPAELGVPSRQPTNYFCKTLTASDTSTHGGFSVPRRAAEKVFPPLDYSQQPPAQELMARDLHDNEWKFRHIFRGQPKRHLLTTGWSVFVSAKRLVAGDSVLFIWNDKNQLLLGIRRANRPQTVMPSSVLSSDSMHLGLLAAAAHAAATNSRFTIFYNPRASPSEFVIPLAKYVKAVYHTRVSVGMRFRMLFETEESSVRRYMGTITGICDLDPTRWANSHWRSVKVGWDESTAGERQPRVSLWEIEPLTTFPMYPSPFPLRLKRPWPPGLPSFHGLKEDDMGMSMSSP…
	AT5G60450.1	ARF4	Chr5	MEFDLNTEIAEVEEEENDDVGVGVGGGTRIDKGRLGISPSSSSSCSSGSSSSSSSTGSASSIYSELWHACAGPLTCLPKKGNVVVYFPQGHLEQDAMVSYSSPLEIPKFDLNPQIVCRVVNVQLLANKDTDEVYTQVTLLPLQEFSMLNGEGKEVKELGGEEERNGSSSVKRTPHMFCKTLTASDTSTHGGFSVPRRAAEDCFAPLDYKQQRPSQELIAKDLHGVEWKFRHIYRGQPRRHLLTTGWSIFVSQKNLVSGDAVLFLRDEGGELRLGIRRAARPRNGLPDSIIEKNSCSNILSLVANAVSTKSMFHVFYSPRATHAEFVIPYEKYITSIRSPVCIGTRFRMRFEMDDSPERRCAGVVTGVCDLDPYRWPNSKWRCLLVRWDESFVSDHQERV…
	AT2G33860.1	ARF3	Chr2	MGGLIDLNVMETEEDETQTQTPSSASGSVSPTSSSSASVSVVSSNSAGGGVCLELWHACAGPLISLPKRGSLVLYFPQGHLEQAPDFSAAIYGLPPHVFCRILDVKLHAETTTDEVYAQVSLLPESEDIERKVREGIIDVDGGEEDYEVLKRSNTPHMFCKTLTASDTSTHGGFSVPRRAAEDCFPPLDYSQPRPSQELLARDLHGLEWRFRHIYRGQPRRHLLTTGWSAFVNKKKLVSGDAVLFLRGDDGKLRLGVRRASQIEGTAALSAQYNQNMNHNNFSEVAHAISTHSVFSISYNPKASWSNFIIPAPKFLKVVDYPFCIGMRFKARVESEDASERRSPGIISGISDLDPIRWPGSKWRCLLVRWDDIVANGHQQRVSPWEIEPSGSISNSGSF…
	AT5G62000.1	ARF2	Chr5	MASSEVSMKGNRGGDNFSSSGFSDPKETRNVSVAGEGQKSNSTRSAAAERALDPEAALYRELWHACAGPLVTVPRQDDRVFYFPQGHIEQVEASTNQAAEQQMPLYDLPSKLLCRVINVDLKAEADTDEVYAQITLLPEANQDENAIEKEAPLPPPPRFQVHSFCKTLTASDTSTHGGFSVLRRHADECLPPLDMSRQPPTQELVAKDLHANEWRFRHIFRGQPRRHLLQSGWSVFVSSKRLVAGDAFIFLRGENGELRVGVRRAMRQQGNVPSSVISSHSMHLGVLATAWHAISTGTMFTVYYKPRTSPSEFIVPFDQYMESVKNNYSIGMRFKMRFEGEEAPEQRFTGTIVGIEESDPTRWPKSKWRSLKVRWDETSSIPRPDRVSPWKVEPALAPP…
	AT1G59750.1	ARF1	Chr1	MAASNHSSGKPGGVLSDALCRELWHACAGPLVTLPREGERVYYFPEGHMEQLEASMHQGLEQQMPSFNLPSKILCKVINIQRRAEPETDEVYAQITLLPELDQSEPTSPDAPVQEPEKCTVHSFCKTLTASDTSTHGGFSVLRRHADDCLPPLDMSQQPPWQELVATDLHNSEWHFRHIFRGQPRRHLLTTGWSVFVSSKKLVAGDAFIFLRGENEELRVGVRRHMRQQTNIPSSVISSHSMHIGVLATAAHAITTGTIFSVFYKPRTSRSEFIVSVNRYLEAKTQKLSVGMRFKMRFEGEEAPEKRFSGTIVGVQENKSSVWHDSEWRSLKVQWDEPSSVFRPERVSPWELEPLVANSTPSSQPQPPQRNKRPRPPGLPSPATGPSGPVTPDGVWKSP…
	AT2G28350.1	ARF10	Chr2	MEQEKSLDPQLWHACAGSMVQIPSLNSTVFYFAQGHTEHAHAPPDFHAPRVPPLILCRVVSVKFLADAETDEVFAKITLLPLPGNDLDLENDAVLGLTPPSSDGNGNGKEKPASFAKTLTQSDANNGGGFSVPRYCAETIFPRLDYSAEPPVQTVIAKDIHGETWKFRHIYRGTPRRHLLTTGWSTFVNQKKLIAGDSIVFLRSESGDLCVGIRRAKRGGLGSNAGSDNPYPGFSGFLRDDESTTTTSKLMMMKRNGNNDGNAAATGRVRVEAVAEAVARAACGQAFEVVYYPRASTPEFCVKAADVRSAMRIRWCSGMRFKMAFETEDSSRISWFMGTVSAVQVADPIRWPNSPWRLLQVAWDEPDLLQNVKRVSPWLVELVSNMPTIHLSPFSPRKK…
	AT4G30080.1	ARF16	Chr4	MINVMNPMKGGTEKGLDPQLWHACAGGMVRMPPMNSKVFYFPQGHAENAYDCVDFGNLPIPPMVLCRVLAIKYMADAESDEVFAKLRLIPLKDDEYVDHEYGDGEDSNGFESNSEKTPSFAKTLTQSDANNGGGFSVPRYCAETIFPRLDYNAEPPVQTILAKDVHGDVWKFRHIYRGTPRRHLLTTGWSNFVNQKKLVAGDSIVFMRAENGDLCVGIRRAKRGGIGNGPEYSAGWNPIGGSCGYSSLLREDESNSLRRSNCSLADRKGKVTAESVIEAATLAISGRPFEVVYYPRASTSEFCVKALDARAAMRIPWCSGMRFKMAFETEDSSRISWFMGTVSAVNVSDPIRWPNSPWRLLQVAWDEPDLLQNVKRVNPWLVELVSNVHPIPLTSFSPP…
	AT4G23980.1	ARF9	Chr4	MANRGGEYLYDELWKLCAGPLVDVPQAQERVYYFPQGHMEQLEASTQQVDLNTMKPLFVLPPKILCNVMNVSLQAEKDTDEVYAQITLIPVGTEVDEPMSPDPSPPELQRPKVHSFSKVLTASDTSTHGGFSVLRKHATECLPPLDMTQQTPTQELVAEDVHGYQWKFKHIFRGQPRRHLLTTGWSTFVTSKRLVAGDTFVFLRGENGELRVGVRRANLQQSSMPSSVISSHSMHLGVLATARHATQTKTMFIVYYKPRTSQFIISLNKYLEAMSNKFSVGMRFKMRFEGEDSPERRYSGTVIGVKDCSPHWKDSKWRCLEVHWDEPASISRPNKVSPWEIEPFVNSENVPKSVMLKNKRPRQVSEVSALDVGITASNLWSSVLTQPHEFAQSCITSQW…
	AT1G34410.1	ARF21	Chr1	MESGNIVNAQPKLSGIIDGSKSYMYEQLWKLCAGPLCDIPKLGENVYYFPQGNIELVQASTREELNELQPICDLPSKLQCRVIAIHLKVENNSDEIYAEITLMPDTTQVVIPTQSENRFRPLVNSFTKVLTASDTSAYGGFSVPKKHAIECLPPLDMSQPLPAQEILAIDLHDNQWRFRHNYRGTPQRHSLTTGWNEFITSKKLVKGDVIVFVRGETGELRVGIRRARHQQGNIPSSIVSIDCMRHGVIASAKHAFDNQCIFIVVYKPRSSQFIVSYDKFLDAVNNKFNVGSRFTMRFEGDDFSERRYFGTIIGVSDFSPHWKCSEWRSLEVQWDEFASFSRPNKVSPWEIEHLVPALNVPRSSLLKNKRLREVNEFGSSSSHLLPPILTQGQEIGQLS…
	AT2G46530.1	ARF11	Chr2	MANVEADFRTSGSNDDELYTELWKACAGPLVEVPRYGERVFYFPQGHMEQLVASTNQGVVDQEIPVFNLPPKILCRVLSVTLKAEHETDEVYAQITLQPEEDQSEPTSLDPPLVEPAKPTVDSFVKILTASDTSTHGGFSVLRKHATECLPSLDMTQPTPTQELVARDLHGYEWRFKHIFRGQPRRHLLTTGWSTFVTSKRLVAGDAFVFLRGETGDLRVGVRRLAKQQSTMPASVISSQSMRLGVLATASHAVTTTTIFVVFYKPRISQFIISVNKYMMAMKNGFSLGMRYRMRFEGEESPERIFTGTIIGSGDLSSQWPASKWRSLQIQWDEPSSIQRPNKVSPWEIEPFSPSALTPTPTQQQSKSKRSRPISEITGSPVASSFLSSFSQSHESNPS…
	AT1G35540.1	ARF14	Chr1	MESGNVVNTQPELSGIIDGSKSYMYEQLWKLCAGPLCDIPKLGEKVYYFPQGHIELVEASTREELNELQPICDFPSKLQCRVIAIQLKVENNSDETYAEITLMPDTTQVVIPTQNQNQFRPLVNSFTKVLTASDTSVHGGFSVPKKHAIECLPPLDMSQPLPTQEILAIDLHGNQWRFRHIYRGTAQRHLLTIGWNAFTTSKKLVEGDVIVFVRGETGELRVGIRRAGHQQGNIPSSIVSIESMRHGIIASAKHAFDNQCMFIVVYKPRSSQFIVSYDKFLDVVNNKFNVGSRFTMRFEGDDFSERRSFGTIIGVSDFSPHWKCSEWRSLEVQWDEFASFPRPNQVSPWDIEHLTPWSNVSRSSFLKNKRSREVNEIGSSSSHLLPPTLTQGQEIGQQS…
	AT3G61830.1	ARF18	Chr3	MASVEGDDDFGSSSSRSYQDQLYTELWKVCAGPLVEVPRAQERVFYFPQGHMEQLVASTNQGINSEEIPVFDLPPKILCRVLDVTLKAEHETDEVYAQITLQPEEDQSEPTSLDPPIVGPTKQEFHSFVKILTASDTSTHGGFSVLRKHATECLPSLDMTQATPTQELVTRDLHGFEWRFKHIFRGQPRRHLLTTGWSTFVSSKRLVAGDAFVFLRGENGDLRVGVRRLARHQSTMPTSVISSQSMHLGVLATASHAVRTTTIFVVFYKPRISQFIVGVNKYMEAIKHGFSLGTRFRMRFEGEESPERIFTGTIVGSGDLSSQWPASKWRSLQVQWDEPTTVQRPDKVSPWEIEPFLATSPISTPAQQPQSKCKRSRPIEPSVKTPAPPSFLYSLPQSQ…
	AT1G34310.1	ARF12	Chr1	MESGNVVNAQPELSGIIDGSKSYVYEQLWKLCAGPLCDIPKLGEKVYYFPQGHIELVETSTREELNELQPICDLPSKLQCRVIAIHLKVENNSDETYAEITLMPDTTQVVIPTQNENQFRPLVNSFTKVLTASDTSAHGGFFVPKKHAIECLPSLDMSQPLPAQELLAIDLHGNQWRFNHNYRGTPQRHLLTTGWNAFTTSKKLVAGDVIVFVRGETGELRVGIRRARHQQGNIPSSIVSIDCMRHGVVASAKHAFDNQCMFTVVYKPRSSKFIVSYDKFLDAVNNKFNVGSRFTMRLEGDDFSERRCFGTIIGVSDFSPHWKCSEWRSLEVQWDEFTSFPGPKKVSPWDIEHLMPAINVPRSFLLKNKRLREVNEIGSSSSHLLPPILTQGQENEQLS…
	AT1G77850.1	ARF17	Chr1	MSPPSATAGDINHREVDPTIWRACAGASVQIPVLHSRVYYFPQGHVEHCCPLLSTLPSSTSPVPCIITSIQLLADPVTDEVFAHLILQPMTQQQFTPTNYSRFGRFDGDVDDNNKVTTFAKILTPSDANNGGGFSVPRFCADSVFPLLNFQIDPPVQKLYVTDIHGAVWDFRHIYRGTPRRHLLTTGWSKFVNSKKLIAGDSVVFMRKSADEMFIGVRRTPISSSDGGSSYYGGDEYNGYYSQSSVAKEDDGSPKKTFRRSGNGKLTAEAVTDAINRASQGLPFEVVFYPAAGWSEFVVRAEDVESSMSMYWTPGTRVKMAMETEDSSRITWFQGIVSSTYQETGPWRGSPWKQLQITWDEPEILQNVKRVNPWQVEIAAHATQLHTPFPPAKRLKYPQ…
	AT1G35520.1	ARF15	Chr1	METGNVVNAQPELSGIIDRSKSYMYEQLWKLCAGPLCDIPKLGEKVYYFPQGNIELVEASTREELNELQPICDLPSKLQCRVIAIHLKVENNSDETYAKITLMPDTTVSENLQVVIPTQNENQFRPLVNSFTKVLTASDISANGVFSVPKKHAIECLPPLDMSQPLPAQELLAIDLHGNQWSFRHSYRGTPQRHLLTTGWNEFTTSKKLVKGDVIVFVRGETGELRVGIRRARHQQGNIPSSIVSIDCMRHGVIASAKHAFDNQCMFIVVYKPRSSQFIVSYDKFLDAVNNKFNVGSRFTMRFEGDDLSERRYFGTIIGVSNFSPHWKCSDWRSLEVQWDEFASFLRPNKVSPWEIEHLMPALNVPRSSFLKNKRLREVNEFGSSSSHLLPPILTQGQE…
	AT1G34390.1	ARF22	Chr1	MESGNIVNAQPELSGIIDGSKSYMYEQLWKLCAGPLCDIPKLGEKIYYFPQGNIELVEASTREELNELKPICDLPSKLQCRVIAIQLKVENNSDETYAEITLMPDTTQVVIPTQNENQFRPLVNSFTKVLTASDTSGGFFVPKKHAIECLPPLDMSQPLPTQELLATDLHGNQWRFNHNYRGTPQRHLLTTGWNAFTTSKKLVAGDVIVFVRGETGELRVGIRRAGHQQGNIPSSIISIESMRHGVIASAKHAFDNQCMFIVVYKPRSSQFIVSYDKFLDAVNNKFNVGSRFTMRFEGDDFSERRYFGTIIGVSDFSPHWKCSEWRNLEVQWDEFASFSRPNKVSPWEIEHLMPALNVPRPSLLKNKRLREVNEIGSSSSHLLPPILTQGQEIGQLSVA…
	AT1G35240.1	ARF20	Chr1	METGNVVNAQPELSGIIDGSKSYMYEQLWKLCAGPLCDIPKLGENVYYFPQGNIELVDASTREELNELQPICDLPSKLQCRVIAIHLKVENNSDETYAEITLMPDTTQVVIPTQSENQFRPLVNSFTKVLTASDTSAYGGFFVPKKHAIECLPPLPLPAQELLAKDLHGNQWRFRHSYRGTPQRHSLTTGWNEFTTSKKLVKGDVIVFVRGETGELRVGIRRARHQQGNIPSSIVSIDCMRHGVIASAKHALDNQCIFIVVYKPSIRSSQFIVSYDKFLDAMNNKFIVGSRFTMRFEGDDFSERRYFGTIIGVNDFSPHWKCSEWRSLEVQWDEFASFSRPNKVSPWEIEHLMSALNVPRSSLLKNKRLREVNEFGQEIGQLSVASPMNTSLRYRDTTE…
	AT1G34170.1	ARF13	Chr1	MENNGEMNAQPELSVDITKTYMYEKLWNICAGPLCVLPKPGEKVYYFPQGHIELIENSTRDELDHIRPIFDLPSKLRCRVVAIDRKVDKNTDEVYAQISLMPDTTEVMTHNTTMDTRRPIVYFFSKILTASDVSLSGGLIIPKQYAIECFPPLDMSQPISTQNLVAKDLYGQEWSFKHVFRGTPQRHMFTSGGGWSVFATTKRLIVGDIFVLLRGENGELRFGIRRAKHQQGHIPSSVISANCMQHGVIASVVNAFKTKCMFNVVYKPSSSQFVISYDKFVDAMNNNYIVGSRFRMQFEGKDFSEKRYDGTIIGVNDMSPHWKDSEWRSLKVQWDELSPFLRPNQVSPWDIEHLIPSSDISQSSLKKKKHWLQLNEIGATLSNLWTCQEIGQRSMNSPI…
	AT1G43950.1	ARF23	Chr1	MESGNVVNVQSELSGIIDGSKSYMYEQLWKLCAGPLCDIPKLGEKVYYFPQGHIELVEASTREELNELQPNCDLPSKLQCRVIAIHLKVENNSDETYVEITLMPDTTQVVIPTENENQFRPIVNSFTKVLTASDTSAQGEFSVPCKHAIECLPPLDMSQPIPAQELIAIDLHGNQWRFKHSYRVPRGDTTGWNAFTTSKKLVVGDVIVFARGETGELRVGIR*
Brassica rapa	Brara.A00733.1.p	BrARF01	A01	MINVMNPMRSGSEKGLDPQLWHACAGGMVRMPPMNSKVFYFPQGHAENAYDHVDFKNLPIPPMVLCRVLAIKYMADPESDEVFAKLKLIPLKDNDHEYRDGEESNGLESNNSEKTPSFAKTLTQSDANNGGGFSVPRYCAETIFPRLDYNAEPPVQTILAKDVHGEVWKFRHIYRGTPRRHLLTTGWSNFVNQKKLVAGDSIVFMRAENGDLCVGIRRAKRGGIGNNGLEYSAGWNPIGGSYSSLLRDDERRSNCSLADRKGKVTAESVVEAATLAVSGRAFEVVYYPRASSSEFCVKALDARAAMRIPWCSGMRFKMAFETEDSSRISWFMGTVSAVSVSDPVRWPNSPWRLLQVAWDEPDLLQYVKRVNPWLVELVSNVHPIIPSFSPPRKKMRLPQ…
	Brara.A01401.1.p	BrARF02	A01	MTIGEHMYEELWKLSAGPLVDVPQAEERVYYFPQGHMEQLEASTQQDLNTMKPLFDLPPKILCRVMNVRLQAEKDTDEVYAQIMLMPEVTVDEPMSPDPSPPEPQRPKFHSFTKVLTASDTSTHGGFSVLRKHATECLPPLDMTQQTPTQELVAEDVHGYKWKFKHIFRGQPRRHLLTTGWSTFVTSKKLVAGDTFVFLRGENGELRVGVRRANRQQSSMPSSVISSHSMHLGVLATACHATQTRSMFTVYYKPRTSQFIISLNKYLEAMNSKFSVGMRFKMRFEGDDSPERRFSGTVVGVQDCSPHWKDSKWRSLIVNWDEPASFTRPDKVSPWEMEPFAASENVPQSVNKRARHVNEVSALDVGVPSSNFWSSALTQSHEFAQSCITSQRNPPQSSD…
	Brara.A02353.1.p	BrARF03	A01	MAASNHPSGKPGGALSDALCRELWHACAGPLVTLPREGERVYYFPEGHMEQLEASMHQGLEQQMPSFNLPSKILCKVINIQRRAEPETDEVYAQITLLPEADQSEPMSPDAPVQEPEKCTVHSFCKTLTASDTSTHGGFSVLRRHADDCLPPLDMSQQPPWQELVATDLHNNEWHFRHIFRGQPRRHLLTTGWSVFVSSKKLVAGDAFIFLRGENEELRVGVRRHMRQQTNIPSSVISSHSMHIGVLATAAHAITTGTIFSVFYKPRTSRSEFIVSVNRYLEAKNQKLAVGMRFKMRFEGEEAPEKRFSGTIVGVQENKSSVWHDSEWRSLKVQWDEPSSVFRPERVSPWELEPLVANNTPSAHLPPQRNKRPRPPGLLSPTTAPSTPVTADGVWKSPA…
	Brara.B00905.1.p	BrARF04	A02	MKAPSSNGVSPNPVEGDRRNINSELWHACAGPLISLPPAGSLVVYFPQGHSEQVAASMQKQTDFIPSYPNLPSKLICMLQNVTLNADPETDEVYAQMTLQPVNKYDRDALLASDMGLKLNRQPNEFFCKTLTASDTSTHGGFSVPRRAAEKIFPALDFSMQPPCQELVAKDIHDNTWTFRHIYRGQPKRHLLTTGWSVFVSNKRLFAGDSVLFIRDGKAQLLLGIRRANRQQPALSSSVISSDSMHIGVLAAAAHANANNSPFTIFYNPRAAPAEFVVPLAKYTKAMYAQVSLGMRFRMIFETEECGVRRYMGTVTGISDLDPVRWKSSQWRNLQIGWDESAAGDRPSRVSVWDIEPVLTPFYICPPPFFRPRFAGQPGMPDDETDMESALKRAMPWLD…
	Brara.B03784.1.p	BrARF05	A02	MEVSVKGNHGGGGGEGENAVSVVAGEGQKSNLNRVVDEEAAIYRELWHACAGPLVTVPRRDERVFYFPQGHIEQVEASTNQAAEQQMPLYDLPSKLLCRVINVDLKAEVDTDEVYAQITLLPEPNQDENAVEKEAPPPPPPRFQVHSFCKTLTASDTSTHGGFSVLRRHADECLPPLDMSRQPPTQELVAKDLHANEWRFRHIFRGQPRRHLLQSGWSVFVSSKRLVAGDAFIFLRGENGELRVGVRRAMRQQGNVPSSVISSHSMHLGVLATAWHAISTGTMFTVYYKPRTSPSEFIVPFDQYMESVKNNYSIGMRFKMRFEGEEAPEQRFTGTIVGIEDSDPTRWAKSKWRSLKVRWDETSSIPRPERVSPWKIEPALAPPALSPVPMTRPKRPRYN…
	Brara.D00084.1.p	BrARF06	A04	MANVDGDDLRTSLSRSYNDELYTELWKACAGPLVEVPLAGEKVFYFPQGHMEQLVASTNQGIESEEIPDFKLPPKILCRVLSVMLKAEHDTDEVYAQITLKPEEDQSELTSLDPPLVEPTKQMFHSFVKILTASDTSTHGGFSVLRKHATECLPALDMGQATPTQELVTRDLHGFEWRFKHIFRGQPRRHLLTTGWSTFVSSKRLVAGDAFVFLRGENGDLRVGVRRLARHQSTMPTSVISSQSMHLGVLATASHAVVTKTIFLVFYKPRISQFIVGVNKYMEAMKHGFSLGTRFRMRFEGEESPERMFTGTIVGIGDLSSQWPASTWRSLQVQWDEPTTFQRPDRVSPWEIEPFLSSPPVSTPAQQSQPKCKRSRPVESSVLTPAPPSFLYGFPQSQE…
	Brara.D00871.1.p	BrARF07	A04	MKLSTSGLVQQSHEGEKCLNSELWHACAGPLVSLPSSGSRVVYFPQGHSEQVAATTNKEVDGHIPNYPSLPPQLICQLHNVTMHADVETDEVYAQMTLQPLTPEEQKETFVPIELGIPSKQPSNYFCKTLTASDTSTHGGFSVPRRAAEKVFPPLDYSLQPPAQELLARDLHDVEWKFRHIFRGQPKRHLLTTGWSVFVSAKRLVAGDSVIFIRNEKNQLFLGIRRATRPQTIVPSSVLSSDSMHIGLLAAAAHASATNSCFTVFFHPRASQSEFVIQLSKYIKAVFHTRISVGMRFRMLFETEESSVRRYMGTITGISDLDSVRWPNSHWRSVKVGWDESTAGERQPRVSLWEIEPLTTFPMYPSLFPLRLKRPWHAGTSSLHDGRGELGSGLPWLRG…
	Brara.D02066.1.p	BrARF08	A04	MGGLIDLNVTEEEDETLSSASGSLSTSNSSSSAFVANGSSSSSSSSGVCLELWHACAGPLISLPKRGSLVLYFPQGHLEQQAPGFSAAIYGLPPHVFCRILDVKLHAETDTDEVYAQVSLLPESEDIERKVREGVDGGDQEDYEVLKRTNTPHMFCKTLTASDTSTHGGFSVPRRAAEDCFPPLDYSKPRPSQELLARDLHGLEWRFRHIYRGQPRRHLLTTGWSGFVNKKKLVSGDAVLFLRGDDGKLRLGVRRASQFEGASAFSTQYNQNTNHNNFSEVAHAISTNSAFNIYYNPKASWSNFIVPAKKFLKIVDYPFCIGMRFKARVESEDASERRSLGIITGISDLDPIRWPGSKWRCLIVRWDDNEANRRQQRVSPWEIEPSGSISSSSSFITTG…
	Brara.E00126.1.p	BrARF09	A05	MENVVDDQLYMELWKACAGPLVEVPRYDERVFYFPQGHMEQLVASTNQRVVDKDIPVFNLPPKILCRVLNVMLKAEHETDEVYAQITLQPEEDQSEPTSLDPPLTEPAKQTVDSFVKILTASDTSTHGGFSVLRKHATECLPPLDMTQATPTQELVARDLHGYEWRFKHIFRGQPRRHLLTTGWSTFVTSKRLVAGDAFVFLRGHQTGDLRVGVRRLAKQQSTMPASVISSQSMHLGVLATASHAFNTTTMFVVLYKPRISQFIISVNKYMAAMKKGFGIGMRFRMRFEGEESPERIFTGTIVGTGDLSPQWPASKWRSLQVQWDESSTVQRPNKVSPWEIEPFLPSTLTTSPTQPHSKSKRSRPIDSSVLEITGSPVASNFLSSFPKIHEPSPSLKLL…
	Brara.E01021.1.p	BrARF10	A05	MGGLIDLNVTEEQEEETTPSSGSGSLSPCDSSSSASAFGVSGSSSSSGVCLELWHACAGPLISLPKRGSLVLYFPQGHLEQAPDFSAAIYGLPPHVFCRILDVKLHAETATDEVYAQVSLLPESEDIERKVREGVIDVDGGEEDYEVVKRTNTPHMFCKTLTASDTSTHGGFSVPRRAAEDCFPPLDYTQPRPSQELLARDLHGLEWRFRHIYRGQPRRHLLTTGWSAFVNKKKLVSGDAVLFLRGDDGKLRLGVRRASQIEGASAFSSQYNQNMNHNNFAEVAHAISTNSAFNIYYNPKASWSNFIIPAPKFLKTVDYPFCIGMRFKARVESEDASERRSPGIISGINDLDPIRWPGSKWRCLLVRWDDTDANGHHQQRISPWEIEPSGSISSSGSFI…
	Brara.F01355.1.p	BrARF11	A06	MKAPSNGFHPNPAEGEKKAINSQLWHACAGPLVSLPPVGSLVVYFPQGHSEQVAASMQKQTDFIPNYPNLPSKLICLLHSVTLHADTETDEVYAQMTLQPVSKYDREALLASDMGLKINRQPTEFFCKTLTASDTSTHGGFSVPRRAAEKIFPPLDFSMQPPAQEIVAKDLHDTTWTFRHIYRGQPKRHLLTTGWSVFVSTKRLFAGDSVLFVRDEKSQLTLGIRRANRQTPTLSSSVISSDSMHIGILAAAAHANANSSPFTIFFNPRASPSEFVVPLAKYNKALYAQVSLGMRFRMMFETEDCGVRRYMGTVTGISDLDPVRWKGSQWRNLQVGWDESTAGDRPSRVSIWEIEPVITPFYICPPPFFRPKYPRQPGMPDDELDMENAFKRAMPWMGE…
	Brara.F01415.1.p	BrARF12	A06	MMASVEEKMKTNGLVNGGTTTTSQSSLLEEMKLLKDQSGTRKPVINSELWHACAGPLVCLPQVGSLVYYFSQGHSEQVAVSTRRSATTQVPNYPNLPSQLMCQVHNVTLHADKDSDEIYAQMSLQPVHSERDVFPAPDFGLLNRSKHPAEFFCKTLTASDTSTHGGFSVPRRAAEKLFPPLDYTAQPPTQELVVRDLHENTWTFRHIYRGQPKRHLLTTGWSLFVGSKRLRAGDSVLFIRDEKSQLMVGVRRANRQQTALPSSVLSADSMHIGVLAAAAHATANRTPFLIFYNPRACPAEFVIPLAKYRKAICGSQLSVGMRFGMMFETEDSGKRRYMGTIVGISDMDPLRWSGSKWRNLQVEWDEPGCNDKPTRVSPWDIETPESLFIFPSLTSGLKR…
	Brara.F01419.1.p	BrARF13	A06	MKMRRQLRTHEHYALSTAENFSAAFAGGEAEITQSNRSVGAERVVDPEAALYKELWHACAGPLVTVPRQDDRMPLYDLPSKILCRVINVDLKVGFTFVCGAYAQITLFLEPIQDENAIEKEAPLPPPPRFQVHSFCKTLTALDTSTHGGFSVLSRHADECLPPLDMSLQPPTQELVAKKLHGNEWRFRHIFRGQQRRHLLQSGRSVFVSSKRLVAGDAFISLSFVGFWGENGELRVGVRRAIRQQGNARSLDIVTSKQFSRSKHFKKFSLHCLLRSSKS
	Brara.F01736.1.p	BrARF14	A06	MASDQIMHVQPEFLGITTGGTNNYLNDQLWKLCAGPLFDPPKIGEEVYYFPQGHIEQLVTSINDELCQLKPVFNIPSKIRCNVFSIKLKVETTTDEIYAEISLLPDTSEVEIPTPKCENNIQNIKCFTKVLSASDTSKKGGFVLNKRHAIECLPPLDMSHLTPSQEINATDIHGHEWKFKHALKGTPKRHLFTSGWNEFAKAKKLVVGDSFIFLRGENGESRVGINKTAHHQQENIPSSIISKESMHHGVVATALNAIKSKCMFVVFYKPRSSQFVVNIDKFRDGVNKIFSIGSRFLMKFEGNDFNEIRYYGTILKVRDFSTHWKDSEWRCLEVQWDEAATIPRPDKVSPWEIEPLTHSSDILKSGYLKHKRQSEIHEFGSNMWVPTLTQGQEVGHSSI…
	Brara.F02033.1.p	BrARF15	A06	MASSDVSMKGNRGGGENFSSLGYSGPTGAAGESLKTQSNRSVAAERVVDPDAALYRELWHACAGPLVTVPRQDDRVFYFPQGHIEQVEASTNQAAEQQMPLYDLPSKILCRVINVDLKAEADTDEVYAQITLLPEPVQDENAIEKESPPPPPPRFQVHSFCKTLTASDTSTHGGFSVLRRHADECLPPLDMSRQPPTQELVAKDLHASEWRFRHIFRGQPRRHLLQSGWSVFVSSKRLVAGDAFIFLRGENGELRVGVRRAMRQQGNVPSSVISSHSMHLGVLATAWHAISTGTMFTVYYKPRTSPSEFIVPFDQYMESVKNNYSIGMRFKMRFEGEEAPEQRFTGTIVGIEDSDPTRWAKSKWRSLKVRWDETTSIPRPDRVSPWKIEPALSPPALSP…
	Brara.F03749.1.p	BrARF16	A06	MATDQIMHVQPESLATDGTNNYLYDQLWKLCAGPLFHLPKVGEKINYFPQGHIEQLVTSMNDELCQLKPIFDIPSKICCNVFSIKLKEVEIPTPRHENNIQNINYFTKVLSASDTNKKGSFVLNKRHAIECLPLLLTPSQEVIAKDIHGHEWNFKHTLRGTPQRHLFTSGWNEFSKGKDLVVGDCFVFLRGENGESRVGIRKSAHHQQHNIPSPLISKQSMYHGVVATALNAIKRKCMFVVFYKPRLSQFLVNFDKFIDGVNRKFSVGSRFLMKFEGRDFSEIRYYGTIVGVKDFSTHWKDSEWRSLEVQWDESATIPRPDKVSPWEIEPLTHSSNILKSVFLKNKRQSEIDDFGQEVGQPSIQSSMSYSFPSMSKPNYNEQMVQALKETSTTTEATSY…
	Brara.G01136.1.p	BrARF17	A07	MMASLACVEDKMKTNGLVNGGTTTTTPQSTLLEEMKLLKDQSGTRKPVINSELWHACAGPLVTLPQVGSLVYYFPQGHSEQVAVSTRRSATTQVPNYPNLPSQLMCQVHNVTLHADKDSDEIYAQMSLQPVHSERDVFPVPEFGLLRGSKHPSEFFCKTLTASDTSTHGGFSVPRRAAEKLFPPLDYTAQPPTQELVVRDLHENTWTFRHIYRGQPKRHLLTTGWSLFVGSKRLRAGDSVLFIRDEKSQLMVGVRRANRQQTALPSSVLSADSMHIGVLAAAAHATANRTPFLIFYNPRACPAEFVIPIAKYRKAICGSQLSVSMRFGMMFETEDSGKRRYMGTIVGISDLDPLRWAGSKWRNLQVEWDEPGCNDKPTRVSPWDIETPESLFIFPSLTS…
	Brara.G01369.1.p	BrARF18	A07	MEQERSLDPQLWHACAGSMVQIPSLNSTVFYFPQGHAEHAHAPPDFHAPRVPPLILCRVASVKFLADAETDEVYSKITLLPLPGNDLDLENDAVLGLTPSPDVNGNEKPASFAKTLTQSDANNGGGFSVPRYCAETIFPRLDYTAEPPVQTVIAKDIHGETWKFRHIYRGTPRRHLLTTGWSTFVNQKKLIAGDSIVFLRSETGDLCVGIRRAKRGGLGSNGLGSDNNSNSNNPYPGFSGFLRDDEITTSKLMMMKRNATGGGGNANDANAPGGRVRVEAVAEAVARAACGQAFEVVYYPRASTPEFCVKASDVRSAMRIRWCSGMRFKMAFETEDSSRISWFMGTVSAVQVADPIRWPNSPWRLLQVAWDEPDLLQNVKRVSPWLVELVSNMPAIHLS…
	Brara.G02126.1.p	BrARF19	A07	MSPPPSATADFLREVDPQIWRACAGASVQIPSLYSRVYYFPQGHVEHSCPSSLISSFSTAAPVPCVVSAVELLADPITDEVFAHLALQPISPEHFSPSNFSGFGSDDDDDNNSNNNNNKVVTFAKILTPSDANNGGGFSVPRYCADSVFPPLDFHADPPVQKLFITDIHGVVWDFRHIYRGTPRRHLLTTGWSKFVNGKKLIAGDSVVFMRKSVDEMFIGVRRAPISNHGDEYYGGGKKGFRRIGMGKLTAEAVSEAVNKAVQGYPFEVVYYPTAGWSDFVVRAEDVEVSMAGYWSPGTRVKMAMETEDSSRVTWFQGVVSSTFQETGLWKQLQITWDEPEILQNLKRVNPWQVEVVANSSHLLAIYPPAKRLKPSSSASGFLSGEGEMLYSGRGQQAV…
	Brara.G02608.1.p	BrARF20	A07	MNLSSSGFGHQSHEGEKKCLNSELWHACAGPLVSLPSSGSRVVYFPQGHSEQVAATTNKEVEGHIPNYPTLPPQLICQLHNVTMHADLETDEVYAQMVLQPLTQEEQKDTFLPIELGIPSKQPSNYFCKTLTASDTSTHGGFSVPRRAAEKVFPPLDYTQQPPAQELIAKDLHDNEWKFRHIFRGQPKRHLLTTGWSVFVSAKRLVTGDSVIFIRNERNQLLLGIRHATRPQTIVPSSMLSSDSMHIGLLAAAAHAAATNSCFTVFYHPRSSSSEFVLPLPKYIKAVFHTRISVGMRFRMLFETEESSVRRYMGTITGIGDLDSVLWPNSHWRSVKVGWDESTAGERQARASLWEIEPLTTFPMYPSLFPLRLKRPWHPGASSFQDSRGDLTWLRGGAG…
	Brara.G03536.1.p	BrARF21	A07	MSPPSAIADVHRVIDPKIWRACAGASVKIPALFSRVYYYPQGHVEHCCPSSSAVTASPIACVVSSIDLLADPITDEVFAHLTLHPAAAAAAQAQFQFPPQSRFEEEDESEKVVTFAKVLTASDANNGGGFSVPRYCADSVFPPLDFQADPPVQKLFITDVHGGVWDFRHIYRGTPRRHLLTTGWSKFVNSKKLICGDSVVFMRKSVHEMFIGVRRAPISNKSGGGSYYGDEYFPGGYYGVKKEDGGEKFRRVGMGKLTAEAVSEAIGKASRGLPFEVVYYPTAGWSEFVVRAEDVEASTNVYWTPGTRVKMAMETEDSSRITWFQGIVSATFQETWKQLQITWDEPEILQNLKRVNPWQVEAVTASSTQLHATYPPPPKRSKYPHASSGVLSGEEGEMI…
	Brara.H01893.1.p	BrARF22	A08	MRLSSAGFNPHPHPHEVTGEKRVLNSELWHACAGPLVSLPPLGSRVVYFPQGHSEQVAASTNKEVDAHTPNYPSLQPQLICQLHNVTMHADVETDEVYAQMTLQPLNAQEQKDSYLAAELGVPSRQPTNYFCKTLTASDTSTHGGFSVPRRAAEKVFPPLDYTQQPPAQELMARDLHDNEWKFRHIFRGQPKRHLLTTGWSVFVSAKRLVAGDSVLFIWNDKNQLLLGIRRAHRPQTVMPSSVLSSDSMHLGLLAAAAHAASTNSRFTIFYNPRASPSEFVIPLAKYVKAVYHTRVSVGMRFRMLFETEESSVRRYMGTITGICDLDPARWANSHWRSVKVGWDESTAGDRQPRVSLWEIEPLTTFPMYPSPFPLRLKRPWPSGLPSFHGLKEDDMGMG…
	Brara.H02354.1.p	BrARF23	A08	MGSLACGEDKMKTNGLVNGGTTTSTTSQSTLLEEMKLLKDQSGTRKPVINSMLWHACAGPLVCLPQVGSLVYYFSQGHSEQVAVSTRRSATTQVPNYPNLPSQLMCQVHNVTLHADKDSDEIYAQMSLQPVHSERDVLPVPDLGLLRGSKHPSEYFCKTLTASDTSTHGGFSVPRRAAEKLFPPLDYTAQPPTQELVVRDLHENTWTFRHIYRGQPKRHLLTTGWSLFVGSKRLRARDSVLFIRDEKSQLMVGVRRANRQQTALPSSVLSADSMHIGVLAAAAHATANRTPFLIFFNPRACPAEFVIPLPKYRKAICGSQLSVGMRFGMMFETEDSGKRRYMGTIVGISDLDPLRWPGSKWRNLQVEWDEPGCNDKPTRVSPWDIETPESLFIFPSLTS…
	Brara.H02379.1.p	BrARF24	A08	MKAPSNGFHPSSAEGEKKPINSQLWHACAGPLVSLPPVGSLVVYFPQGHSEQVAASMQKQTDFIPNYPNLPSKLICLLHSVTLHADTETDEVYAQMTLQPVNKYDREALLASDMGLKLNRQPTEFFCKTLTASDTSTHGGFSVPRRAAEKIFPPLDFSMQPPAQEIVAKDLHDTTWTFRHIYRGQPKRHLLTTGWSVFVSTKRLIAGDSVLFVRDEKSQLMLGIRRANRQTPTLSSSVISSDSMHIGILAAAAHANANNSPFTIFFNPRASPSEFVVPLAKYNKALYAQVSLGMRFRMMFETEDCGVRRYMGTVTGVSDLDPVRWKGSQWRNLQVGWDESTAGDRPSRVSIWEIEPVITPFYICPPPFFRPKYPRQPGMPDDELDMENAFKRAMPWMGE…
	Brara.I00250.1.p	BrARF25	A09	MANNQTMNAQPKFRGTEGVNRYLYDQLWKLCAGPLFDLPKIGEEVYYFPQGNIEQLVASANDNLCQLKPIFDISSRIHCNVISIKLKVETNTDEVYAKVSLLPCSPEVEITFPNDNNEQNIKYFTKVLTASDIGPHGDFILFKKDAIECLPPLDMSQLIPSQEIVAKDLHDHVWKFKHTFRGTPKRHLFTSGWKEFVKGKSLAVGDSFVFLRGENGESRVGIRKTSHQQSDMSSSVISKESMHHGFIASASNAIHTKCMFDVFYKPKSSKFIVNCDKFLDAVNMKFNTSSRFTMKFEGHDFNEIIYSGTIVKMEDFSIYWKGSEWRNLQVQWDEAATIPRPNKVSLWEIEPLIPSSNILKSVIQNNKRQREINEFVFLNLFHNETNDSKNLSGWLMSYA…
	Brara.I00676.1.p	BrARF26	A09	MTSSEALNVAVSGEGQKGHSNRVVDAEAALYRELWHACAGPLVTVPRQDDRVFYFPQGHIEQVEASTNQAAEQQMPLYDLPSKILCRVINVDLKAEVDSDEVYAQITLLPEAIQDENVIEKEAPPPPPPRFQVHSFCKTLTASDTSTHGGFSVLRRHADECLPPLDMSRQPPTQELVAKDLHANEWRFRHIFRGQPRRHLLQSGWSVFVSSKRLVAGDAFIFLRGENGELRVGVRRAMRQQGNVSSSVISSHSMHLGVLATAWHAISTGTMFSVYYKPRTSPSEFIVPFDQYMESVKNNYSIGMRFKMRFEGEEAPEQRFTGTIVGIEDSDPTRWAKSKWRSLKVRWDETSSIPRPDRVSPWKLEPALAPPALSPVPMPRPKRPRSNIAPSSPDSSMLI…
	Brara.I02174.1.p	BrARF27	A09	MANNQIMNAQPKFQGIRTDEINRSLYDQLWKLCAGSMFDLPIIGEQVYYFPQGHIDLYVASGNDNLCQLKPIFDISSKLYGNVISIKLKVKTSTDEVYAKVLLLPYAVECLPPLLTPSQEIVAKDLHDHVWKFKHTFKGTPQRHLFSSGTNEFVKGKTLAVGDSLGENGESQIGIRKAAPQQSHISSSVVSKESMHHGLIATASNAINTKCVFDVLYKPKSSKFIINCDKFIDAVNKKFNIGSRFTMKFEGRDFKEIRYSGTIVKVENFSIYWKNSEWRSLQIFKKKKHQRENNEFEFRESSIKSSTSLPQLIYHNKTNDSQILYGWLVSYAGDVTSEENYNDQMVQSAKENLTTNASGSFRLFGVDLTASTKARDVLEPLDSYQKGKISINFEEEKLV…
	Brara.I02823.1.p	BrARF28	A09	MRLSTAGFNPQPHEVTGEKRVLNSELWHACAGPLVSLPPVGSRVVYFPQGHSEQVAASTNKEVDAHIPNYPSLHPQLICQLHNVTMHADVETDEVYAQMTLQPLNAQEQKDPYLPAELGVPSRQPTNYFCKTLTASDTSTHGGFSVPRRAAEKVFPPLDYSQQPPAQELMARDLHDNEWKFRHIFRGQPKRHLLTTGWSVFVSAKRLNDVLLLGDDPWPEFVSSVWCIKILSPQEVQQMGKRGLELLNSAPPSSNNNVVEKLPSNNGNCDDFGNRSDPRNLGNGIASVGGSFNY
	Brara.I04264.1.p	BrARF29	A09	MANVDGDDSRSSFPSCYQDQLYTELWKACAGPLVEVPLVGERVFYFPQGHMEQLVASTNQGIESEKIPDFKLPPKILCQVLSVMLKAEHDTDEVYAQITLKPEEDQSEPTSLDPPIVEPTKQMFHSFVKILTASDTSTHGGFSVLRKHATECLPALDMTQAIPTQELVTRDLHGFEWRFKHIFRGQPRRHLLTTGWSTFVSSKRLVAGDAFVFLRGENGDLRVGVRRLARHQNTMPASVISSQSMHLGVLATASHAVNTQTMFLVFYKPRISQFIVSVNKYMEAMKHGFSLGTRFRMRFEGEESPERIFTGTIVGIGDLSSQWPASTWRSLQVQWDEPTTVQRPDKVSPWEIEPFLPSSPASTPSQQSQPKSKRSKPIESSSLSPGQASFLGVQAEPPP…
	Brara.J01402.1.p	BrARF30	A10	MEFDLNTEFAEVEEEENDKGKRLGVSPSSSSSCSSGSSSSSTTASASSIYSELWHACAGPLTSLPKKGNVVVYFPQGHLEQGAMVSYSSPLDIPKLDLSPQIFCRVANVHLLANKETDEVYTQVTLLPLQELSVLNGEGKEVRELGGDEEKNGSSSVKKTPHMFCKTLTASDTSTHGGFSVPRRAAEDCFAPLDYKQQRPSQELIAKDLHGVEWKFRHIYRGQPRRHLLTTGWSIFVSQKSLVSGDAVLFLRDENGELRLGIRRSARPRNGLPDSIIQKYSSSSILSLVANAVSNKSMFHVFYSPRATHSEFVIPYEKYITSIKNPICIGTRFRMRFEMDDSPERRCAGVVTGVCDMDPYRWPNSKWRCLLVRWDESFMSDHQERVSPWEIDPSGSLPP…
	Brara.J01551.1.p	BrARF31	A10	MQKQTDFIPSYPNLPSKLICMLQNVTLNADPETEEVYAQMTLQPVNKYDRDALLASDMGLKINRQPNEFFCKTLTASDTSTHGGFSVPRRAAEKIFPALDFSMQPPCQELVAKDIHDNTWTFRHIFRGQPKRHLLTTGWSVFVSTKRLFAGDSVLFVRDGKGQLLLGIRRANRQQPALSSSVISSDSMHIGVLAAAAHANANNSPFTIFYNPRAAPAEFVVPLAKYTKAMYAQVSLGMRFRMIFETEECGVRRYMGTVTGISDLDPVRWKNSQWRNLQIGWDESAAGDRPSRVSVWDIEPVLTPFYICPPPFFRPRFAGQPGMPDDGTDMESALKRAMPWLDNGLEMKDPSSTIFPGLSLVQWMSMQQQNGGQVPSSAGFFPSMVSPTAAMHNSLGGAD…
	Brara.K00731.1.p	BrARF32	Scaffold25053	MYGELWKLCAGPVVDVPQAGERVFYFPQGHMEQLEASTQQDLNAVKPTKPLFDLPPKILCRVMDVRLQAEKDTDEVYAQIMLMPEGTVDEPMSPDPSPPESQRPKVHSFSKVLTASDTSTHGGFSVLRKHATECLPPLDMTQQTPTQELVAEDVHGYQWKFKHIFRGQPRRHLLTTGWSTFVTAKRLVAGDTFVFLRGENGELRVGVRRANRQQTNMPSSVISSHSMHLGVLATACHATQTRSMFTVYYKPRTSQFIISLNKYLEAMSNKFAVGIRFKMRFEGEDSPERRFSGTVVGVKDCSTHWKDSNWRCLEVHWDEPASISRPDKVSPWEIEPFVTSENVPHSVMPKNKRPRHFSEVSALDVGKTASNLWSSALTQSHEFAQSCITSQRSSPQQCY…
	Brara.K00855.1.p	BrARF33	Scaffold31002	MINVMDPMKSGSEKGLDPQLWHACAGGMVRMPPMNSKVFYFPQGHAENAYDHVDFKNLPIPPMVLCRVLAIKYMADPESDEVFAKLRLIPLKDDDHDYGDGQEGNGFETNSEKTPSFAKTLTQSDANNGGGFSVPRYCAETIFPRLDYNAEPPVQTILAKDVHGDVWKFRHIYRGTPRRHLLTTGWSNFVNQKKLVAGDSIVFMRAESGDLCVGIRRAKRGGIANRPEYSPGWNPIGGSCGYSSLLREDESNSLRRSNCSLADRKGKVAAESVIEAATLAINGRGFEVVYYPRASTSEFCVKALDARAAMRIPWCSGMRFKMAFETEDSSRISWFMGTVSAVSVSDPIRWPNSPWRLLQVAWDEPDLLQNVKRVNPWLVELVSNVHPIPLTSFSPPRKK…
Brassica oleracea	Bol001465	BoARF01	Scaffold000442	MVSYSSPLDVPKLDLSPQIFCRVAAVHLLANKETDEVYTQVTLLPLQELSMLNGEGEEVKELGGDEEKNGSSSVKKTPHMFCKTLTASDTSTHGGFSVPRRAAEDCFAPLDYKQQRPSQELIAKDLHGVEWKFRHIYRDENGELRLGIRRSARPRNGLPDSIIQKYSSSSILSLVANAVSNKSMFDVFYSPRATHSEFVIPYEKCAGVVTGVCDMDPYRWPNSKWRCLLVRWDESFMSDHQERVSPWEIDPSGSLPPLSIQSSPRPKRPWAGLLGTTTPQGNPITERGGFLDFEESVRPSKVLQGQENTGSASSSPLQGFDVMNRRILDFAGMQQSHANPVLLSGRVKDRFGEFVDSTSLDLDRFPRVLQGQEICSLRSFPQISGFTPASASGSPNPFA…
	Bol002918	BoARF02	Scaffold000370	MMASLACVEDKMKTNGLVNGGTTPTTSQSTLLEEMKLLKDQSGTRKPVINSELWHACAGPLVSLPQVGSLVYYFPQGHSEQVAVSTRRSATSQVPNYPNLPSQLMCQVHNVTLHADKDSDEIYAQMSLQPVHSERDVFPVPEFGLLRGSKHPSEFFCKTLTASDTSTHGGFSVPRRAAEKLFPPLDYTAQPPTQELVVRDLHENTWTFRHIYRGQPKRHLLTTGWSLFVGSKRLRAGDSVLFIRDEKSQLMVGVRRANRQQTALPSSVLSADSMHIGVLAAAAHATANRTPFLIFYNPRACPAEFVIPIAKYRKAICGSQLSVSMRFGMMFETEDSGKRRYMGTIVGISDLDPLRWPGSKWRNLQVEWDEPGCNDKPTRVSPWDIETPESLFIFLSLTS…
	Bol003677	BoARF03	Scaffold000343	MSPPPPATADFLREVDPQIWRACAGASVQIPSLYSRVYYFPQGHVEHSCPSSLISSLSTAPVPCVVSAVELLPDPITDEVFAHLALQPISPEHFSPSNFSGFGSDDDENNNSNSKVVTFAKILTPSDANNGGGFSVPRYCADSVFPPLDFHADPPVQKLFITDIHGVVWDFRHIYRGTPRRHLLTTGWSKFVNGKKLIAGDSVVFMRKSVDEMFIGVRRAPNSNHGDEYYGGGKKGFRRIGMGKLTAEAVSEAINKAVQGYPFEVVYYPTAGWSDFVVRAEDVEVSMAGYWSPGTRVKMAMETEDSSRVTWFQGVVSSRFQETGLWKQLQITWDEPEILQNLKRVNPWQVEVVANSSQLLAIYPPTKRLKHSNSASGFLSGEGGEMLYSGRGQQAVDPS…
	Bol006390	BoARF04	C06	MNDELCQLKPIFDIPSKICCNVFSIKLKVETTTDEIYAEISLLPDTSEVEIPTPRHENNVQNINYFTKVLSASDTNKKGSFVLNKRHAIECLPLLDTFQLTPSQEVIAKDIHGHEWNFKHTLRGMPQRHLFTSGWNEFAKGKDLVVGDCFVFLRGENGESRVGIRKSAHHQQHNIPSPVISKQSMHHGVVATALNAIERKCMFVVFYKPRSSQFLVNFEKFIDGVNRKLSVGSRFLMKFEGRDFSEIRYYGTIVGVKDFSTHWKDSEWRSLEVQWDEAATIPRPDKVSPWEIEPLTHSSNIPKSVFLKNKRQSEINDFGQEIGQKSIQSSMSYSFPSMSKPNYNEQMVKAMKETSTTTEAASYRLFGVDLTFPAKTKDLVQPTHSYKKSKISKIFEEEK…
	Bol007816	BoARF05	Scaffold000256	MTSSEVSVKGNHGGGGGGGENAVSVVAGEGQKSNLNRVEVDTDEVYAQITLLPEPNQDENAVEKEAPPPPPPRFQVHSFCKTLTASDTSTHGGFSVLRRHADECLPPLDMSRQPPTQELVAKDLHANEWRFRHIFRGQPRRHLLQSGWSVFVSSKRLVAGDAFIFLRGENGELRVGVRRAMRQQGNVPSSVISSHSMHLGVLATASHAISTGTMFTVYYKPRTSPSEFIVPFDQYMESVKNNYSIGMRFKMRFEGEEAPEQRFTGTIVGIEDSDPTRWAKSKWRSLKVRWDETSSIPRPERVSPWKIEPALAPPALSPVPMTRPKRPRSNMALSSPDSSMHIKEGASKATLYPLPASGLSSVLQGQEYPTLKTKHTESVQCDAPENSVVWQSSADDDKV…
	Bol008954	BoARF06	C02	MLNEEGKEVREERNGSSSVKRTTPHMFCKTLTASDTSTHGGFSVPRRAAEDCFPPLDYKQQRPSHELIAKDLHGVEWKFRHIYRDEDGELRLGVRRSARPRNGLLDSVTEKNSCSNILCAGVVTGVCDLDPYRWLNSKWRCLLIDLSVSLPPLSIIQSSPRPKRPWAGLLDTTTPQGNPLTERGGFLDFEESVRPSKVLQGQENIGSASSPLQGFDVMNLRTHANPVLLPSRVKERFGDSTPLDPACSSGVMDLDSFPRVLRGQEVCSLRSFPQLAAASGKSIIGYTSPFAYQDNKSSFYPLASQWIRSMHIPYQNPYKAANKSVGHPSCAINFGGVTRNFDAQNEGGLPKNVTADLPFKIDMMIHLYTKEEVENASDDNKSCLEQAVLMMEASKSSSM…
	Bol012563	BoARF07	C07	MNLSSSGFGHQSHEGEKKCLNSELWHACAGPLVSLPSSGSRVVYFPQGHSEQVAATTNKEVEGHIPNYPTLPPQLICQLHNVTMHADLETDEVYAQMVLQPLTQEEQKDTFVPIELGIPSKQPSNYFCKTLTASDTSTHGGFSVPRRAAEKVFPPLDYTQQPPAQELIAKDLHDNEWKFRHIFRGQPKRHLLTTGWSVFVSAKRLVTGDSVIFIRSSSSEFVLPLPKYIKAVFHTRISVGMRFRMLFETEESSVRRYMGTITGIGDLDSVLWPNSHWRSVKVGWDESTAGERQARASLWEIEPLTTFPMYPSLFPLRLKRPWHPGASSFQDSRGDLTWLRGGAGENGLLPLNYPSPNVFPWMQQRLDLLGTDQNQQYQAMLAAGLQLNFGGGGGDPLRQ…
	Bol012861	BoARF08	C02	MDDELCQLKPNFDIPSKISCNVFSIKLKEVEIPTPKPENNIQNINYFTKVLSASDTSKKGSFVLNKRHAIECLPLLDTSKLTPSQEVIAKDMHGHEWKFKHTLRGTPQRHLFTSGWNDFAKRKDLDVGDSFVFLRGENGESRVGIRKAAIHQQHNKPSSLISKQSMHHGIVATALNAVKRKCMFVVFYKPRSSQFLVNFDKFIDGVNKKFSIGSRFLMKFEGRDFNEIRYNEMKLQQFQDLIKYLHGRSSLSYIHQTFSNQFFEKINVKEKYMILVSSNMWVPTLTQGQEIGQSSIQSLMSYSFPTMSKPNYNEQMVQAVKETPTTTATTRYKLFGVDLPIPAKTKDPIEPIESYKKSKISKIFVEEKVDDIQTKSHTKV
	Bol013157	BoARF09	C08	MKAPSNGFHPNSTEGEKKPINSQLWHACAGPMVSLPPVGSLVVYFPQGHSEQVAASMQKQTDFIPNYPNLPSKLICLLHSVTPHADTETDEVYAQMTLQPVNKYDREALLASDMGLKLNRQPTEFFCKTLTASDTSSHGGFSVPRRAAEKIFPPLDFSMQPPAQEIVAKDLHDTTWTFRHIYRGQPKRHLLTTGWSVFVSTKRLLAGDSVLFVRDEKSQLMLGIRRANRQTPTLTSSVISSDSMHIGILAAAAHANANSSPFTIFFNPRASPSEFVVPLAKYNKALYAQVSLGMRFRMMFETEDCGVRRYMGTVTGVSDLDPVRWKGSQWRNLQVGWDESTAGDRPSRVSIWEIEPVITPFYICPPPFFRPKYPRQPGMPDDELDMENAFKRAIPWMGE…
	Bol013391	BoARF10	Scaffold000187	MEQERSLDPQLWHACAGSMVQIPSLNSTVFYFPQGHAEHAHAPPDFHAPRVPPLILCRVASVKFLADAETDEVYSKITLLPLPGNDLDLENDAVLGLTPSPDVNGNEKPASFAKTLTQSDANNGGGFSVPRYCAETIFPRLDYTAEPPVQTVIAKDIHGETWKFRHIYRGTPRRHLLTTGWSTFVNQKKLIAGDSIVFLRSETGELCVGIRRAKRGGLGSNGLGSDNNNNSNNPYPGFSGFLRDDEITTSKLMMMKRNGGNVNDANAPGGRVRVEAVAEAVARAACGQAFEVVYYPRASTPEFCVKASDVRSAMRIRWCSGMRFKMAFETEDSSRISWFMGTVSAVQVADPIRWPNSPWRLLQVAWDEPDLLQNVKRVSPWLVELVSNMPAIHLSPFSP…
	Bol016113	BoARF11	C03	MRLSSAGFNPHPHEGEKRVLNSELWHACAGPLVSLPPLGSRVVYFPQGHSEQVAASTNKEVDAHTPNYPSLQPQLICQLHNVTMHADVETDEVYAQMTLQPLNGQEQKYPYLAAELGVPSRQPTNYFCKTLTASDTSTHGGFSVPRRAAEKVFPPLDYTQQPPAQELMARDLHDNEWKFRHIFRGQPKRHLLTTGWSVFVSAKRLVAGDSVLFIWNDKNQLLLGIRRAHRPQTVMPSSVLSSDSMHLGLLAAAAHAASTNSRFTIFYNPRASPSEFVIPLAKYVKAVYHTRVSVGMRFRMLFETEESSVRRYMGTITGICDLDPARWANSHWRSVKVGWDESTAGDRQPRVSLWEIEPLTTFPMYPSPFPLRLKRPWPSVLPSFHGLKEDDMGMGMGMS…
	Bol020075	BoARF12	C02	MAGDQIMHAQPEVLGISEKFLDTISSMNDDLCQLKPIFDIPSKICCNVFSINLKVETNTNEIYAEVSLVSDISDVEIPIPKNENNIQNINYFTKVLSASDTHTNGGFVLYKRHAIDCVPLLDMSQLTTSQEIIAKDIYGHEWIFKHTLSGTPKRHLFTSGWNEFAKRKKLVAVDSFVFLRGENGESRVGISKAAHHQRNIPTSLISKQSMHHSVVATALNAIKNKCMFVVLYKPRSSQFLVNFEKFVDRVNNKFSIGSKFSMKFEGKDLNEIRYNGTIVGVRDLSTHWKDSEWRSIEVQWDEGATIPRLDKVSPREIELLTHSSKIFKSDDLKHKRQIEVHEFGQEFRQSSIQSSMRFSFPTIYSEQMIQAMKETSTTTATTSCRPFGVDLMVPAITKD…
	Bol020966	BoARF13	C01	MINVMNPMRSGSEKGLDPQLWHACGGGMVRMPPTNSKVFYFPQGHAENAYDHVDFKNLPIPPMVLCRVLAIKYMADPESDEVFAKLKLIPLKDNDHEYREGEDSNGLESNNSEKTPSFAKTLTQSDANNGGGFSVPRYCAETIFPRLDYNAEPPVQTILAKDVHGEVWKFRHIYRGTPRRHLLTTGWSNFVNQKKLVAGDSIVFMRAENGDLCVGIRRAKRGGIGSNGLEYSAGWNPIGGSCGYSSSLLRDDERRSNCSLADRKGKVTAESVVEAATLAISGRGFEVVYYPRASSSEFCVKALDARAAMRIPWCSGMRFKMAFETEDSSRISWFMGTVSAVSVSDPVRWPNSPWRLLQVAWDEPDLLQNVKRVNPWLVELVSNVHPIIPSFSPPRKKMR…
	Bol022542	BoARF14	C05	MLCNITGEKRVLNSELWHACAGPLVSLPPVGSRVVYFPQGHSEQVAASTNKEVDAHIPNYPSLHPQLICQLHNVTMHADVETDEVYAQMTLQPLNAQEQKDPYLPAELGVPSRQPTNYFCKTLTASDTSTHGGFSVPRRAAEKVFPPLDYSQQPPAQELMARDLHDNEWKFRHIFRGQPKRHLLTTGWSVFVSAKRLVAGDSVLFIWNDKNQLLLGIRRANRPQTVMPSSVLSSDSMHLGLLAAAAHAAATNSRFTIFYNPRASPSEFVIPLAKYVKAVYHTRVSVGMRFRMLFETEESSVRRYMGTITGICDLDPTRWANSHWRSVKVQFKNQSYLCFLVYTHMSSIILIMLQVGWDESTAGERQPRVSLWEIEPLTTFPMYPSPFPLRLKRPWPPGP…
	Bol023586	BoARF15	C08	MASLACGEDKMKTNGLVNGGTTTSSTSQSTLLEEMKLLKDQSGTRKPVINSMLWHACAGPLVCLPQVGSLVYYFSQGHSEQVAVSTRRSATTQVPNYPNLPSQLMCQVHNVTLHADKDSDEIYAQMSLQPVHSERDVLPVPDFGLLRGSKHPSEYFCKTLTASDTSTHGGFSVPRRAAEKLFPPLDYTAQPPTQELVVRDLHENTWTFRHIYRANRQQTALPSSVLSADSMHIGVLAAAAHATANRTPFLIFFNPRACPAEFVIPLPKYRKAICGSQLSVGMRFGMMFETEDSGKRRYMGTIVGISDLDPLRWPGSKWRNLQVEWDEPGCNDKPTRVSPWDIETPESLFIFPSLTSGLKRQLHPSYFAGENDWGSLIKRPLPYATFPNMASEQLMKMMM…
	Bol024901	BoARF16	C03	MEDHCLVVYPKAYPSNYELVTSINDELCQLKPVFNIPSKIRCNVFSIKLKVETTTDEIYAEISLLSDTSEVEIPIPKCENNIQSIKCFTKVLSASDTSKKGGFVLNKRHAIECLPPLDTSHLTQSQDINATDIHGHEWKFKHVLKGTLQRHLFTSGWNEFAKAKNLVVGDSFVFFRGENGESRVGIRKAAHHQQENIPSSVISKESMHHGVVATALNAIKSKCMFVVFYKPRSSQFVVNIDKFIDGVNKKFSIGSRFFMKFEGKDFNEIRYYGSILKVRDFSTHWKDSEWRCLEVQWDEAATIPRPDKISPWEIEPLTHSLDILKSGSNMWVPTLTQGQEVGHSRIQSSSSYSFPTTMSKPNYNEQMVQAMKETSTTTATTSYRLFGVDLKIPAVTKDS…
	Bol024908	BoARF17	C03	MFGEPGTRTDSSSSSSPSSSFPEIVPDSQSSQGVSQTTPFGAPPVQPPVPRFDVPPPHHDHVSEEAPPPLAPDKIHPDFLLVTSINDELCQLKPVFNIPSKIRCNVFNIKLKVETTTDEIYAEISLLPDTSDTSHLTLSQEINAIDIHGHEWKFRHTLKGTPQRHLFTSGWNEFVKAKKLVVGDSFVFLRGQNGESRVGIRKAAHHQRENIPSSVISKESMHHGVVATALNAIKSKCMFVVFYKPRYNGMKLQQFLDLIRYLHGRSSL
	Bol026834	BoARF18	C05	MKAPSNGFHPNPTEGEKKAINSQLWHACAGPLVSLPPVGSLVVYFPQGHSEQVAASMQKQTDFIPNYPNLPSKLICLLHSVTLHADTETDEVYAQMTLQPVNKYDREALLASDMGLKINRQPTEFFCKTLTASDTSTHGGFSVPRRAAEKIFPPLDFSMQPPAQEIVAKDLHDTTWTFRHIYRGQPKRHLLTTGWSVFVSTKRLFAGDSVLFVRDEKSQLTLGIRRANRQTPTLSSSVISSDSMHIGILAAAAHANANSSPFTIFFNPRASPSEFVVPLAKYNKALYAQVSLGMRFRMMFETEDCGVRRYMGTVTGISDLDPVRWKGSQWRNLQVGWDESTAGDRPSRVSIWEIEPVITPFYICPPPFFRPKYPRQPGMPDDELDMENAFKRAMPWMGE…
	Bol026901	BoARF19	C05	MMASLACVEEKMKTNGLVNGGTTTTSQSSLLEEMKLLKDQSGTRKPVINSELWHACAGPLVCLPQVGSLVYYFSQGHSEQVAVSTRRSATTQVPNYPNLPSQLMCQVHNVTLHADKDSDEIYAQMSLQPVHSERDVFPVPDFGLLSRSKHPAEFFCKTLTASDTSTHGGFSVPRRAAEKLFPPLLMVGVRRANRQQTALPSSVLSADSMHIGVLAAAAHATANRTPFLIFYNPRACPAEFVIPLAKYRKAICGSQLSVGMRFGMMFETEDSGKRRYMGTIVGISDMDPLRWSGSKWRNLQVEWDEPGCNDKPNRVSPWDIETPESLFIFPSLTSGLKRQLHPSYFAGETEWGSLIKRPLIRDSTNGILPYASFPNMASEQLMRMMMRPHNNNNNNQNAS…
	Bol027304	BoARF20	C04	MGGLIDLNVTEEQEEETTPSSGSGSLSPCDSSSSASAFGVSGSSSRSSSSGVCLELWHACAGPLISLPKRGSLVLYFPQGHLEQAPDFSAAIYGLPPHVFCRILDVKLHAETATDEVYAQVSLLPESEDIERKVREEVIDVDGGEEDYVVLKRTNTPHMFCKTLTASDTSTHGGFSVPRRAAEDCFPPLDYTQPRPSQELLARDLHGLEWRFRHIYRGDDGKLRLGVRRASQIEGASAFSSQYNQNMNHNNFAEVAHAISTNSAFNIYYNPKASWSNFIIPAPKFLKTVDYPFCIGMRFKARVESEDASERRSPGIITGINDLDPIRWPGSKWRCLLVRWDDIEANGHRQQRISPWEIEPSGSISSSGSFITTGPKRSRIGFSSGKPDIPVSGSGATDF…
	Bol027367	BoARF21	C04	GTNNYLYNQLWKLCAGPLFHLPKVGEKINYFLQGHIEQLVTSMNDELCQLKPIFDIPSKICCNVFSIKLKVETTDEIYAEISLLPDTSEVEIPTPRHENNIQNINYFAKVLSASDTNKKGSFVLNKRHAIECLPLLVRHKDIFSHLVGMSLQKEKIWLLETVLYFSGENGESRVGIRKSAHHQQHNIPSPVISKQSMHHGVVATALNAIERKCMFVVFYKPRSSQFLVNFDKFIDGVNRKFSVGSRFLMKFEGRDFSEIRYYGTIVGVKDFSTHWKDSEWRSLELQWDEAATIPRPDKVSPWEIEPLTHSSNILKSVFLKNKRQSEINDFGLEIGQTSIQSSVSYSFPSISKPNYNEQMVQAMKETSTTTEAASYRLFGVDLTVPAKTKDPVQPTHSYK…
	Bol027532	BoARF22	C07	MSPPSAIADVHRVIDPKIWRACAGASVQIPALFSRVYYYPQGHVEHCCPSSSAVTTSPIACVVSSIDLLADPITDEVFAHLALLPVAAAAAQDQFQFPPQSRFEEDGESEKVVTFAKVLTASDANNGGGFSVPRYCADSVFPPLDFQADPPVQKLFITDVHGGVWDFRHIYRGTPRRHLLTTGWSKFVNSKKLICGDSVVFMRKSVHEMFIGVRRAPISNKSGGGGGGSYYGDEYIAGGYYYGGGGGGAKKEDGGEKFRRVGMGKLTAEAVSEAIGKASRGLPFEVVYYPTAGWSEFVVRAEDVEASTNVYWTPGTRVKMAMETEDSSRITWFQGIVSATFQETWKQLQITWDEPEILQNLKRVNPWQVEVVTASSTQLHATYPPPTKRPKYPHASSGV…
	Bol032178	BoARF23	C09	MANNQIMNAQPKFRGTEGVNRYLYDQLWKLCAGSLFDLPKIGEEVYYFPQGHIEQLVASANDNLCQLKPIFDISSRIRCNVISIKLKVETNSDEVYAKVSLLTCPPDMSQLTPSQEIVAKDLHDHVWKFKHTFRGTPKKHFFTSGWKEFVRGKSLAVGDSFVFLRGENGESRVGIRKAAHQQSDMSSSVISKESMHHGFIASASNAIHTKCMFDVFYKPKSSKFIVNCDKFLDAVTRKFNTSSRFTMKFEGHDFNQITYSGTIVKVEDFSIYWKGSEWRNLQVQWDEPATIPRPNKVSPWEIEPLIPSSNIFKSVIRKNKRQREINEFVSYAGPIMSKPDYNHQMVQSTKENSTTNASSSFRLFGVDLTASSKARDVLEPLESYQNNKISEIFEEEKLD…
	Bol032614	BoARF24	C09	MENNKIRNAQPKFQGTDGTNRYLYNQLWKLCAGSLFDLPIIGEEVYYFPQGHIEQAHLVASENDNLCQLKPIFDISSKIRCNVISIKLKVDTNTDEVYAKVSLSPCSPDMSQQAPSQWIVARDLHDHVWKFKRTFRGTPQRHLFTSGWKQFVRKKSLAVGDSVVFLRGENGESRIGIRKAAPQQSNISSSVISKESMHHGLVATALNAINTKCMFDVFYRPKSSKFIVNCKKIIDAVNMKFNTGSRFTMKFEGRDFNEIIYSGTIVKVEDFSIYWKDSEWRNLQVQWDEAATIPRPNKVSPWEIKPLIRENKRQREIVSYAGLAMSKPDYNDQMVQSTKENSTTNASSSFRLFGVDLTASTKARDVLEPLESYQKSKISKIFDDEKLDQIQAVTSLTEI…
	Bol033635	BoARF25	C06	MINVMDPMKSGSDKGLDPQLWHACAGGMVRMPPMNSKVFYFPQGHAENAYDHVDFKNLPIPPMVLCRVLAIKYMADPESDEVFAKLRLIPLKDDDHEYGDGQEGNGFESNSEKTPSFAKTLTQSDANNGGGFSVPRYCAETIFPRLDYNAEPPVQTILAKDVHGDVWKFRHIYRGTPRRHLLTTGWSNFVNQKKLVAGDSIVFMRAESGDLCVGIRRAKRGGIGNGPDYSPGWNPIGGSCGYSSLLREDESNSLRRSNCSLADRKGKVAAESVIEAATLALSGRGFEVVYYPRASTSEFCVKALDARAAMRIPWCSGMRFKMAFETEDSSRISWFMGTVSAVSVSDPIRWPNSPWRLLQVAWDEPDLLQNVKRVNPWLVELVSNVHPLPLTSFSPPRKK…
	Bol035795	BoARF26	C09	MEFLQIPWKVAASMQKQTDFIPSYPNLPSKLICMLQNVTLNADPETEEVYAQMSLQPVNKYDRDALLASDMGLKINRQPNEFFCKTLTASDTSTHGGFSVPRRAAEKIFPALDFSMQPPCQELVAKDIHDNTWTFRHIFRGQPKRHLLTTGWSVFVSTKRLFAGDSVLFVRDGKGHLLLGIRRANRQQPALSSSVISSDSMHIGVLAAAAHANANNSPFTIFYNPRAAPAEFVVPLAKYTKAMYAQVSLGMRFRMIFETEECGVRRYMGTVTGISDLDPVRWKNSQWRNLQIGWDESAAGDRPSRVSVWDIEPVLTPFYICPPPFFRPRFAGQPGMPDDGTDMESALKRAMPWLDNGLQMKDPSSTIFPGLSLVQWMSMQQQNGGQVPSSAGFFPSMVS…
	Bol036113	BoARF27	C02	VSAGDRRNINSELWHACAGPLISLPPAGSLVVYFPQGHSEQVAASMQKQTDFIPSYPNLPSKLICMLQNVTLNADPETDEVYAQMTLQPVNKYDRDALLASDMGLKLNRQPNEFFCKTLTASDTSTHGGFSVPRRAAEKIFPALDFSMQPPCQELVAKDIHDNTWTFRHIYRGQPKRHLLTTGWSVFVSNKRLFAGDSVLFIRDGKAQLLLGIRRANRQQPALSSSVISSDSMHIGVLAAAAHANANNSPFTIFYNPRAAPAEFVVPLAKYTKAMYAQVSLGMRFRMIFETEECGVRRYMGTVTGISDLDPVRWKSSQWRNLQIGWDESAAGDRPSRVSVWDIEPVLTPFYICPPPFFRPRFAGHPGMPDDETDMESALKRAMPWLDNGLEMKDSSSSI…
	Bol040239	BoARF28	C04	MGSVILLFQADVETDEVYAQMTLQPLTPEEQKETFVPIELGIPSKQPSNYFCKTLTASDTSTHGGFSVPRRAAEKVFPPLNQLFLGIRRAIRPQTIVPSSVLSSDSMHIGLLAAAAHASATNSCFTVFFHPRASQSEFVIQLSKYIKAVFHTRISVGMRFRMLFETEESSVRRGELGSGLPWLRGGGGGEQQGLLPLNYPSVGLFPWMQQRLDLAQLGTDNNQQYQAMLAAGLQNMGGGDPLRQQFVQLQEPPPSHHQYLQQSASHNSDLMLQQQQQHHLMHAQTQIMCENLPQRQEVSKQQPAGGGGQQSVDQNAYLNALKMQNGQLQQWQQHSDMPSPSSFMKADFTDKFATTATPIQQNSASPGSGHGSNLLNFSITGQSALPEQLIGEGWSPKAS…
	Bol045672	BoARF29	C08	MFHSFVKILTASDTSTHGGFSVLRKHATECLPALDMTQATPTQELVTRDLHGFEWRFKHIFRGQPRRHLLTTGWSTFVSSKRLVAGDAFVFLRGENGDLRVGVRRLARHQNTMPASVISSQSMHLGVLATASHAVNTQTMFLVLYKPRISQFIVGVNKYMEAMKHGFDLGTRFRMRFEGEESPERIFTGTIVGIGDLSSQWPASTWRSLQVQWDEPTTVQRPDKVSPWEIEPFLPSSPVSTPAQQSQPKSKRSKPIESSSLSPGQASFLGVQAEPPPPPPPPASSCYRLFGFDLTSNPPAPTPPDKQPMDACEAAKCQDPITPSSVNERKKQQTSRTRTKVQMQGIAVGRAVDLTLLKSYDELIKELEEMFEIQGQLLPRDKWIVVFTDDEGDMMLAGD…
