# Supplementary material for: The auxin response factor gene family in allopolyploid Brassica napus
Source: PLoS One. 2019 Apr 8;14(4):e0214885. doi: 10.1371/journal.pone.0214885 (PMC6453480; doi:10.1371/journal.pone.0214885)
Supplement: S3 Table — (XLSX) [file pone.0214885.s005.xlsx]

## Sheet: S3 Table
S3 Table. The orthologous-pairs between AtARF-BnARF, BrARF-BnARF and BoARF-BnARF genes.
AtARF-BnARF		BoARF-BnARF		BrARF-BnARF
Arabidopsis	B. napus	B. oleracea	B. napus	B. rapa	B. napus
AtARF7	BnARF04	BoARF07	BnARF07	BrARF04	BnARF04
AtARF8	BnARF07	BoARF07	BnARF20	BrARF04	BnARF29
AtARF19	BnARF12	BoARF07	BnARF48	BrARF04	BnARF62
AtARF6	BnARF21	BoARF09	BnARF12	BrARF05	BnARF16
AtARF19	BnARF22	BoARF09	BnARF22	BrARF05	BnARF25
AtARF5	BnARF23	BoARF09	BnARF44	BrARF05	BnARF37
AtARF6	BnARF27	BoARF09	BnARF55	BrARF05	BnARF58
AtARF7	BnARF29	BoARF11	BnARF21	BrARF06	BnARF09
AtARF6	BnARF40	BoARF11	BnARF27	BrARF06	BnARF36
AtARF19	BnARF44	BoARF11	BnARF40	BrARF07	BnARF07
AtARF5	BnARF45	BoARF11	BnARF46	BrARF07	BnARF20
AtARF6	BnARF46	BoARF14	BnARF21	BrARF07	BnARF48
AtARF19	BnARF55	BoARF14	BnARF27	BrARF07	BnARF66
AtARF5	BnARF56	BoARF14	BnARF40	BrARF11	BnARF12
AtARF7	BnARF62	BoARF14	BnARF46	BrARF11	BnARF22
AtARF8	BnARF66	BoARF15	BnARF23	BrARF11	BnARF44
AtARF4	BnARF28	BoARF15	BnARF45	BrARF11	BnARF55
AtARF4	BnARF61	BoARF15	BnARF56	BrARF17	BnARF14
AtARF3	BnARF08	BoARF18	BnARF12	BrARF17	BnARF17
AtARF3	BnARF10	BoARF18	BnARF22	BrARF17	BnARF23
AtARF3	BnARF65	BoARF18	BnARF44	BrARF20	BnARF07
AtARF10	BnARF18	BoARF18	BnARF55	BrARF20	BnARF20
AtARF10	BnARF41	BoARF19	BnARF17	BrARF20	BnARF48
AtARF16	BnARF01	BoARF19	BnARF23	BrARF22	BnARF21
AtARF16	BnARF06	BoARF19	BnARF45	BrARF22	BnARF27
AtARF16	BnARF33	BoARF19	BnARF56	BrARF22	BnARF40
AtARF16	BnARF53	BoARF26	BnARF04	BrARF22	BnARF46
AtARF17	BnARF19	BoARF26	BnARF29	BrARF23	BnARF17
AtARF17	BnARF47	BoARF26	BnARF62	BrARF23	BnARF23
AtARF17	BnARF49	BoARF27	BnARF04	BrARF23	BnARF45
AtARF2	BnARF16	BoARF27	BnARF29	BrARF23	BnARF56
AtARF2	BnARF25	BoARF27	BnARF62	BrARF24	BnARF12
AtARF2	BnARF37	BoARF28	BnARF07	BrARF24	BnARF22
AtARF2	BnARF58	BoARF28	BnARF20	BrARF24	BnARF44
AtARF1	BnARF35	BoARF28	BnARF48	BrARF24	BnARF55
AtARF1	BnARF42	BoARF28	BnARF66	BrARF28	BnARF21
AtARF9	BnARF02	BoARF04	BnARF30	BrARF28	BnARF27
AtARF9	BnARF05	BoARF04	BnARF51	BrARF28	BnARF40
AtARF9	BnARF34	BoARF06	BnARF28	BrARF28	BnARF46
AtARF9	BnARF52	BoARF06	BnARF61	BrARF31	BnARF04
AtARF11	BnARF09	BoARF08	BnARF28	BrARF31	BnARF29
AtARF11	BnARF36	BoARF08	BnARF50	BrARF31	BnARF62
AtARF18	BnARF09	BoARF12	BnARF60	BrARF01	BnARF01
		BoARF13	BnARF01	BrARF01	BnARF06
		BoARF13	BnARF06	BrARF01	BnARF33
		BoARF13	BnARF33	BrARF01	BnARF53
		BoARF13	BnARF53	BrARF02	BnARF02
		BoARF17	BnARF39	BrARF02	BnARF05
		BoARF20	BnARF08	BrARF02	BnARF34
		BoARF20	BnARF10	BrARF02	BnARF52
		BoARF20	BnARF65	BrARF03	BnARF35
		BoARF21	BnARF43	BrARF03	BnARF42
		BoARF22	BnARF19	BrARF08	BnARF08
		BoARF22	BnARF47	BrARF08	BnARF10
		BoARF22	BnARF49	BrARF08	BnARF65
		BoARF23	BnARF24	BrARF09	BnARF09
		BoARF23	BnARF57	BrARF09	BnARF36
		BoARF25	BnARF01	BrARF10	BnARF08
		BoARF25	BnARF06	BrARF10	BnARF10
		BoARF25	BnARF33	BrARF10	BnARF65
		BoARF25	BnARF53	BrARF13	BnARF14
		BoARF29	BnARF09	BrARF13	BnARF17
		BoARF29	BnARF36	BrARF13	BnARF23
				BrARF14	BnARF15
				BrARF14	BnARF58
				BrARF15	BnARF16
				BrARF15	BnARF37
				BrARF16	BnARF30
				BrARF16	BnARF51
				BrARF18	BnARF18
				BrARF18	BnARF28
				BrARF18	BnARF41
				BrARF19	BnARF19
				BrARF19	BnARF47
				BrARF19	BnARF49
				BrARF21	BnARF19
				BrARF21	BnARF47
				BrARF21	BnARF49
				BrARF25	BnARF24
				BrARF25	BnARF57
				BrARF26	BnARF16
				BrARF26	BnARF25
				BrARF26	BnARF58
				BrARF29	BnARF02
				BrARF29	BnARF05
				BrARF29	BnARF09
				BrARF29	BnARF36
				BrARF29	BnARF52
				BrARF30	BnARF28
				BrARF30	BnARF61
				BrARF32	BnARF02
				BrARF32	BnARF05
				BrARF32	BnARF34
				BrARF32	BnARF52
				BrARF33	BnARF01
				BrARF33	BnARF06
				BrARF33	BnARF33
				BrARF33	BnARF53
