# Supplementary material for: The auxin response factor gene family in allopolyploid Brassica napus
Source: PLoS One. 2019 Apr 8;14(4):e0214885. doi: 10.1371/journal.pone.0214885 (PMC6453480; doi:10.1371/journal.pone.0214885)
Supplement: S4 Table — (XLSX) [file pone.0214885.s006.xlsx]

## Sheet: S4 Table
S4 Table. Duplications of ARF genes in B. napus, B. rapa and B. oleracea.
Orthologous in B. napus with B. rapa or B. oleracea						Homologous exchange (HE) in B. napus						Segmental Exchange (SE) in B. napus						Segemental duplication (SD) in B. napus
Name 1	B. napus	Chromosome	Name 2	B. rapa or B. oleracea	Chromosome	Name 1	B. napus	Chromosome	Name 2	B. rapa or B. oleracea	Chromosome	Name 1	B. napus	Chromosome	Name 2	B. rapa or B. oleracea	Chromosome	Name 1	B. napus	Chromosome	Name 2	B. napus	Chromosome
BnARF02	BnaA01g13580D	BnA01	BrARF02	Brara.A01401.1.p	A01	BnARF51	BnaC07g17860D	BnC07	BrARF16	Brara.F03749.1.p	A06	BnARF16	BnaA06g21460D	BnA06	BrARF05	Brara.B03784.1.p	A02	BnARF37	BnaC03g52090D	BnC03	BnARF16	BnaA06g21460D	BnA06
BnARF04	BnaA02g05070D	BnA02	BrARF04	Brara.B00905.1.p	A02	BnARF30	BnaAnng09990D	BnAnn	BrARF16	Brara.F03749.1.p	A06	BnARF23	BnaA08g31250D	BnA08	BrARF17	Brara.G01136.1.p	A07	BnARF41	BnaC04g15900D	BnC04	BnARF18	BnaA07g13830D	BnA07
BnARF08	BnaA04g19890D	BnA04	BrARF08	Brara.D02066.1.p	A04	BnARF01	BnaA01g06910D	BnA01	BrARF01	Brara.A00733.1.p	A01	BnARF49	BnaC06g38360D	BnC06	BrARF21	Brara.G03536.1.p	A07	BnARF40	BnaC03g59640D	BnC03	BnARF21	BnaA08g17390D	BnA08
BnARF09	BnaA05g01310D	BnA05	BrARF09	Brara.E00126.1.p	A05	BnARF33	BnaC01g08330D	BnC01	BrARF01	Brara.A00733.1.p	A01	BnARF50	BnaC07g17570D	BnC07	BoARF08	Bol012861	C02	BnARF58	BnaC09g05450D	BnC09	BnARF25	BnaA09g05840D	BnA09
BnARF10	BnaA05g09790D	BnA05	BrARF10	Brara.E01021.1.p	A05	BnARF19	BnaA07g20790D	BnA07	BrARF19	Brara.G02126.1.p	A07	BnARF60	BnaC09g23520D	BnC09	BoARF12	Bol020075	C02	BnARF62	BnaC09g37130D	BnC09	BnARF29	BnaA10g14760D	BnA10
BnARF12	BnaA06g13320D	BnA06	BrARF11	Brara.F01355.1.p	A06	BnARF47	BnaC06g20640D	BnC06	BrARF19	Brara.G02126.1.p	A07	BnARF65	BnaCnng05140D	BnCnn	BoARF20	Bol027304	C04	BnARF64	BnaC09g52440D	BnC09	BnARF31	BnaAnng13910D	BnAnn
BnARF14	BnaA06g14090D	BnA06	BrARF13	Brara.F01419.1.p	A06	BnARF20	BnaA07g25390D	BnA07	BrARF20	Brara.G02608.1.p	A07							BnARF26	BnaA09g15480D	BnA09	BnARF63	BnaC09g51490D	BnC09
BnARF15	BnaA06g17250D	BnA06	BrARF14	Brara.F01736.1.p	A06	BnARF48	BnaC06g27170D	BnC06	BrARF20	Brara.G02608.1.p	A07							BnARF42	BnaC04g18710D	BnC04	BnARF35	BnaC01g28340D	BnC01
BnARF18	BnaA07g13830D	BnA07	BrARF18	Brara.G01369.1.p	A07	BnARF22	BnaA08g22150D	BnA08	BrARF24	Brara.H02379.1.p	A08
BnARF21	BnaA08g17390D	BnA08	BrARF22	Brara.H01893.1.p	A08	BnARF55	BnaC08g18670D	BnC08	BrARF24	Brara.H02379.1.p	A08
BnARF24	BnaA09g01790D	BnA09	BrARF25	Brara.I00250.1.p	A09	BnARF56	BnaC08g19040D	BnC08	BrARF23	Brara.H02354.1.p	A08
BnARF25	BnaA09g05840D	BnA09	BrARF26	Brara.I00676.1.p	A09	BnARF17	BnaA07g11660D	BnA07	BrARF23	Brara.H02354.1.p	A08
BnARF29	BnaA10g14760D	BnA10	BrARF31	Brara.J01551.1.p	A10	BnARF27	BnaA09g26170D	BnA09	BrARF28	Brara.I02823.1.p	A09
BnARF34	BnaC01g15800D	BnC01	Bol009593	Bol009593	C01	BnARF46	BnaC05g23210D	BnC05	BrARF28	Brara.I02823.1.p	A09
BnARF35	BnaC01g28340D	BnC01	Bol036563	Bol036563	C01	BnARF28	BnaA10g13260D	BnA10	BrARF30	Brara.J01402.1.p	A10
BnARF39	BnaC03g57150D	BnC03	BoARF17	Bol024908	C03	BnARF61	BnaC09g35740D	BnC09	BrARF30	Brara.J01402.1.p	A10
BnARF36	BnaC03g25860D	BnC03	Bol029595	Bol029595	C03	BnARF66	BnaCnng25410D	BnCnn	BoARF28	Bol040239	C04
BnARF43	BnaC04g53900D	BnC04	BoARF21	Bol027367	C04	BnARF07	BnaA04g07950D	BnA04	BoARF28	Bol040239	C04
BnARF44	BnaC05g14880D	BnC05	BoARF18	Bol026834	C05	BnARF53	BnaC07g42330D	BnC07	BoARF25	Bol033635	C06
BnARF45	BnaC05g15390D	BnC05	BoARF19	Bol026901	C05	BnARF06	BnaA03g49980D	BnA03	BoARF25	Bol033635	C06
BnARF57	BnaC09g00990D	BnC09	BoARF23	Bol032178	C09	BnARF52	BnaC07g38640D	BnC07	Bol042142	Bol042142	C06
						BnARF05	BnaA03g46370D	BnA03	Bol042142	Bol042142	C06
