# Supplementary material for: The auxin response factor gene family in allopolyploid Brassica napus
Source: PLoS One. 2019 Apr 8;14(4):e0214885. doi: 10.1371/journal.pone.0214885 (PMC6453480; doi:10.1371/journal.pone.0214885)
Supplement: S5 Table — (XLSX) [file pone.0214885.s007.xlsx]

## Sheet: S5 Table
S5 Table. Potential miRNA targets of B. napus ARF genes.
Arabidopsis genes	miRNA_Acc.	Target_Acc.	Expectation	miRNA start	miRNA end	Target start	Target end	miRNA aligned fragment	Target aligned fragment	Sequence similarity
AtARF16	bna-miR160a	BnARF01	1.5	1	21	1191	1211	UGCCUGGCUCCCUGUAUGCCA	GGGUUUACAGGGAGCCAGGCA	0.85
	bna-miR160b	BnARF01	1.5	1	21	1191	1211	UGCCUGGCUCCCUGUAUGCCA	GGGUUUACAGGGAGCCAGGCA	0.85
	bna-miR160c	BnARF01	1.5	1	21	1191	1211	UGCCUGGCUCCCUGUAUGCCA	GGGUUUACAGGGAGCCAGGCA	0.85
	bna-miR160d	BnARF01	1.5	1	21	1191	1211	UGCCUGGCUCCCUGUAUGCCA	GGGUUUACAGGGAGCCAGGCA	0.85
	bna-miR160a	BnARF06	1.5	1	21	1848	1868	UGCCUGGCUCCCUGUAUGCCA	GGGUUUACAGGGAGCCAGGCA	0.85
	bna-miR160b	BnARF06	1.5	1	21	1848	1868	UGCCUGGCUCCCUGUAUGCCA	GGGUUUACAGGGAGCCAGGCA	0.85
	bna-miR160c	BnARF06	1.5	1	21	1848	1868	UGCCUGGCUCCCUGUAUGCCA	GGGUUUACAGGGAGCCAGGCA	0.85
	bna-miR160d	BnARF06	1.5	1	21	1848	1868	UGCCUGGCUCCCUGUAUGCCA	GGGUUUACAGGGAGCCAGGCA	0.85
	bna-miR160a	BnARF33	1.5	1	21	1206	1226	UGCCUGGCUCCCUGUAUGCCA	GGGUUUACAGGGAGCCAGGCA	0.85
	bna-miR160b	BnARF33	1.5	1	21	1206	1226	UGCCUGGCUCCCUGUAUGCCA	GGGUUUACAGGGAGCCAGGCA	0.85
	bna-miR160c	BnARF33	1.5	1	21	1206	1226	UGCCUGGCUCCCUGUAUGCCA	GGGUUUACAGGGAGCCAGGCA	0.85
	bna-miR160d	BnARF33	1.5	1	21	1206	1226	UGCCUGGCUCCCUGUAUGCCA	GGGUUUACAGGGAGCCAGGCA	0.85
	bna-miR160a	BnARF53	1.5	1	21	1890	1910	UGCCUGGCUCCCUGUAUGCCA	GGGUUUACAGGGAGCCAGGCA	0.85
	bna-miR160b	BnARF53	1.5	1	21	1890	1910	UGCCUGGCUCCCUGUAUGCCA	GGGUUUACAGGGAGCCAGGCA	0.85
	bna-miR160c	BnARF53	1.5	1	21	1890	1910	UGCCUGGCUCCCUGUAUGCCA	GGGUUUACAGGGAGCCAGGCA	0.85
	bna-miR160d	BnARF53	1.5	1	21	1890	1910	UGCCUGGCUCCCUGUAUGCCA	GGGUUUACAGGGAGCCAGGCA	0.85
AtARF10	bna-miR160a	BnARF18	1	1	21	1293	1313	UGCCUGGCUCCCUGUAUGCCA	GGGAAUACAGGGAGCCAGGCA	0.9
	bna-miR160b	BnARF18	1	1	21	1293	1313	UGCCUGGCUCCCUGUAUGCCA	GGGAAUACAGGGAGCCAGGCA	0.9
	bna-miR160c	BnARF18	1	1	21	1293	1313	UGCCUGGCUCCCUGUAUGCCA	GGGAAUACAGGGAGCCAGGCA	0.9
	bna-miR160d	BnARF18	1	1	21	1293	1313	UGCCUGGCUCCCUGUAUGCCA	GGGAAUACAGGGAGCCAGGCA	0.9
	bna-miR160a	BnARF41	1	1	21	1278	1298	UGCCUGGCUCCCUGUAUGCCA	AGGAAUACAGGGAGCCAGGCA	0.9
	bna-miR160b	BnARF41	1	1	21	1278	1298	UGCCUGGCUCCCUGUAUGCCA	AGGAAUACAGGGAGCCAGGCA	0.9
	bna-miR160c	BnARF41	1	1	21	1278	1298	UGCCUGGCUCCCUGUAUGCCA	AGGAAUACAGGGAGCCAGGCA	0.9
	bna-miR160d	BnARF41	1	1	21	1278	1298	UGCCUGGCUCCCUGUAUGCCA	AGGAAUACAGGGAGCCAGGCA	0.9
AtARF17	bna-miR160a	BnARF19	0.5	1	21	1236	1256	UGCCUGGCUCCCUGUAUGCCA	UGGCAUGCAGGGAGCCAGGCA	0.95
	bna-miR160b	BnARF19	0.5	1	21	1236	1256	UGCCUGGCUCCCUGUAUGCCA	UGGCAUGCAGGGAGCCAGGCA	0.95
	bna-miR160c	BnARF19	0.5	1	21	1236	1256	UGCCUGGCUCCCUGUAUGCCA	UGGCAUGCAGGGAGCCAGGCA	0.95
	bna-miR160d	BnARF19	0.5	1	21	1236	1256	UGCCUGGCUCCCUGUAUGCCA	UGGCAUGCAGGGAGCCAGGCA	0.95
	bna-miR160a	BnARF47	0.5	1	21	1233	1253	UGCCUGGCUCCCUGUAUGCCA	UGGCAUGCAGGGAGCCAGGCA	0.95
	bna-miR160b	BnARF47	0.5	1	21	1233	1253	UGCCUGGCUCCCUGUAUGCCA	UGGCAUGCAGGGAGCCAGGCA	0.95
	bna-miR160c	BnARF47	0.5	1	21	1233	1253	UGCCUGGCUCCCUGUAUGCCA	UGGCAUGCAGGGAGCCAGGCA	0.95
	bna-miR160d	BnARF47	0.5	1	21	1233	1253	UGCCUGGCUCCCUGUAUGCCA	UGGCAUGCAGGGAGCCAGGCA	0.95
	bna-miR160a	BnARF49	0.5	1	21	1209	1229	UGCCUGGCUCCCUGUAUGCCA	CGGCAUGCAGGGAGCCAGGCA	0.95
	bna-miR160b	BnARF49	0.5	1	21	1209	1229	UGCCUGGCUCCCUGUAUGCCA	CGGCAUGCAGGGAGCCAGGCA	0.95
	bna-miR160c	BnARF49	0.5	1	21	1209	1229	UGCCUGGCUCCCUGUAUGCCA	CGGCAUGCAGGGAGCCAGGCA	0.95
	bna-miR160d	BnARF49	0.5	1	21	1209	1229	UGCCUGGCUCCCUGUAUGCCA	CGGCAUGCAGGGAGCCAGGCA	0.95
AtARF8	bna-miR167a	BnARF07	3.5	1	22	2270	2291	UGAAGCUGCCAGCAUGAUCUAA	UUAGAUCAGGCUGGCAGCUUGU	0.65
	bna-miR167b	BnARF07	3.5	1	22	2270	2291	UGAAGCUGCCAGCAUGAUCUAA	UUAGAUCAGGCUGGCAGCUUGU	0.65
	bna-miR167c	BnARF07	3.5	1	21	2271	2291	UGAAGCUGCCAGCAUGAUCUA	UAGAUCAGGCUGGCAGCUUGU	0.65
	bna-miR167d	BnARF07	3.5	1	20	2272	2291	UGAAGCUGCCAGCAUGAUCU	AGAUCAGGCUGGCAGCUUGU	0.65
	bna-miR167a	BnARF20	3.5	1	22	2162	2183	UGAAGCUGCCAGCAUGAUCUAA	UUAGAUCAGGCUGGCAGCUUGU	0.65
	bna-miR167b	BnARF20	3.5	1	22	2162	2183	UGAAGCUGCCAGCAUGAUCUAA	UUAGAUCAGGCUGGCAGCUUGU	0.65
	bna-miR167c	BnARF20	3.5	1	21	2163	2183	UGAAGCUGCCAGCAUGAUCUA	UAGAUCAGGCUGGCAGCUUGU	0.65
	bna-miR167d	BnARF20	3.5	1	20	2164	2183	UGAAGCUGCCAGCAUGAUCU	AGAUCAGGCUGGCAGCUUGU	0.65
	bna-miR167a	BnARF48	3.5	1	22	2156	2177	UGAAGCUGCCAGCAUGAUCUAA	UUAGAUCAGGCUGGCAGCUUGU	0.65
	bna-miR167b	BnARF48	3.5	1	22	2156	2177	UGAAGCUGCCAGCAUGAUCUAA	UUAGAUCAGGCUGGCAGCUUGU	0.65
	bna-miR167c	BnARF48	3.5	1	21	2157	2177	UGAAGCUGCCAGCAUGAUCUA	UAGAUCAGGCUGGCAGCUUGU	0.65
	bna-miR167d	BnARF48	3.5	1	20	2158	2177	UGAAGCUGCCAGCAUGAUCU	AGAUCAGGCUGGCAGCUUGU	0.65
	bna-miR167a	BnARF66	3.5	1	22	2255	2276	UGAAGCUGCCAGCAUGAUCUAA	UUAGAUCAGGCUGGCAGCUUGU	0.65
	bna-miR167b	BnARF66	3.5	1	22	2255	2276	UGAAGCUGCCAGCAUGAUCUAA	UUAGAUCAGGCUGGCAGCUUGU	0.65
	bna-miR167c	BnARF66	3.5	1	21	2256	2276	UGAAGCUGCCAGCAUGAUCUA	UAGAUCAGGCUGGCAGCUUGU	0.65
	bna-miR167d	BnARF66	3.5	1	20	2257	2276	UGAAGCUGCCAGCAUGAUCU	AGAUCAGGCUGGCAGCUUGU	0.65
AtARF6	bna-miR167a	BnARF21	3.5	1	22	2270	2291	UGAAGCUGCCAGCAUGAUCUAA	UGAGAUCAGGCUGGCAGCUUGU	0.65
	bna-miR167a	BnARF21	4.5	1	22	231	251	UGAAGCUGCCAGCAUGAUCUAA	GCAGCUUAU-CUGUCAGCUUCA	0.55
	bna-miR167b	BnARF21	3.5	1	22	2270	2291	UGAAGCUGCCAGCAUGAUCUAA	UGAGAUCAGGCUGGCAGCUUGU	0.65
	bna-miR167b	BnARF21	4.5	1	22	231	251	UGAAGCUGCCAGCAUGAUCUAA	GCAGCUUAU-CUGUCAGCUUCA	0.55
	bna-miR167c	BnARF21	3.5	1	21	2271	2291	UGAAGCUGCCAGCAUGAUCUA	GAGAUCAGGCUGGCAGCUUGU	0.65
	bna-miR167c	BnARF21	4.5	1	21	232	251	UGAAGCUGCCAGCAUGAUCUA	CAGCUUAU-CUGUCAGCUUCA	0.55
	bna-miR167d	BnARF21	3.5	1	20	2272	2291	UGAAGCUGCCAGCAUGAUCU	AGAUCAGGCUGGCAGCUUGU	0.65
	bna-miR167d	BnARF21	4.5	1	20	233	251	UGAAGCUGCCAGCAUGAUCU	AGCUUAU-CUGUCAGCUUCA	0.55
	bna-miR167a	BnARF27	3.5	1	22	2321	2342	UGAAGCUGCCAGCAUGAUCUAA	UGAGAUCAGGCUGGCAGCUUGU	0.65
	bna-miR167a	BnARF27	4.5	1	22	225	245	UGAAGCUGCCAGCAUGAUCUAA	UCAGCUUAU-CUGUCAGCUUCA	0.55
	bna-miR167b	BnARF27	3.5	1	22	2321	2342	UGAAGCUGCCAGCAUGAUCUAA	UGAGAUCAGGCUGGCAGCUUGU	0.65
	bna-miR167b	BnARF27	4.5	1	22	225	245	UGAAGCUGCCAGCAUGAUCUAA	UCAGCUUAU-CUGUCAGCUUCA	0.55
	bna-miR167c	BnARF27	3.5	1	21	2322	2342	UGAAGCUGCCAGCAUGAUCUA	GAGAUCAGGCUGGCAGCUUGU	0.65
	bna-miR167c	BnARF27	4.5	1	21	226	245	UGAAGCUGCCAGCAUGAUCUA	CAGCUUAU-CUGUCAGCUUCA	0.55
	bna-miR167d	BnARF27	3.5	1	20	2323	2342	UGAAGCUGCCAGCAUGAUCU	AGAUCAGGCUGGCAGCUUGU	0.65
	bna-miR167d	BnARF27	4.5	1	20	227	245	UGAAGCUGCCAGCAUGAUCU	AGCUUAU-CUGUCAGCUUCA	0.55
	bna-miR167a	BnARF40	3.5	1	22	2255	2276	UGAAGCUGCCAGCAUGAUCUAA	UGAGAUCAGGCUGGCAGCUUGU	0.65
	bna-miR167a	BnARF40	4.5	1	22	219	239	UGAAGCUGCCAGCAUGAUCUAA	ACAGCUUAU-CUGUCAGCUUCA	0.55
	bna-miR167b	BnARF40	3.5	1	22	2255	2276	UGAAGCUGCCAGCAUGAUCUAA	UGAGAUCAGGCUGGCAGCUUGU	0.65
	bna-miR167b	BnARF40	4.5	1	22	219	239	UGAAGCUGCCAGCAUGAUCUAA	ACAGCUUAU-CUGUCAGCUUCA	0.55
	bna-miR167c	BnARF40	3.5	1	21	2256	2276	UGAAGCUGCCAGCAUGAUCUA	GAGAUCAGGCUGGCAGCUUGU	0.65
	bna-miR167c	BnARF40	4.5	1	21	220	239	UGAAGCUGCCAGCAUGAUCUA	CAGCUUAU-CUGUCAGCUUCA	0.55
	bna-miR167d	BnARF40	3.5	1	20	2257	2276	UGAAGCUGCCAGCAUGAUCU	AGAUCAGGCUGGCAGCUUGU	0.65
	bna-miR167d	BnARF40	4.5	1	20	221	239	UGAAGCUGCCAGCAUGAUCU	AGCUUAU-CUGUCAGCUUCA	0.55
	bna-miR167a	BnARF46	3.5	1	22	2312	2333	UGAAGCUGCCAGCAUGAUCUAA	UGAGAUCAGGCUGGCAGCUUGU	0.65
	bna-miR167a	BnARF46	4.5	1	22	225	245	UGAAGCUGCCAGCAUGAUCUAA	UCAGCUUAU-CUGUCAGCUUCA	0.55
	bna-miR167b	BnARF46	3.5	1	22	2312	2333	UGAAGCUGCCAGCAUGAUCUAA	UGAGAUCAGGCUGGCAGCUUGU	0.65
	bna-miR167b	BnARF46	4.5	1	22	225	245	UGAAGCUGCCAGCAUGAUCUAA	UCAGCUUAU-CUGUCAGCUUCA	0.55
	bna-miR167c	BnARF46	3.5	1	21	2313	2333	UGAAGCUGCCAGCAUGAUCUA	GAGAUCAGGCUGGCAGCUUGU	0.65
	bna-miR167c	BnARF46	4.5	1	21	226	245	UGAAGCUGCCAGCAUGAUCUA	CAGCUUAU-CUGUCAGCUUCA	0.55
	bna-miR167d	BnARF46	3.5	1	20	2314	2333	UGAAGCUGCCAGCAUGAUCU	AGAUCAGGCUGGCAGCUUGU	0.65
	bna-miR167d	BnARF46	4.5	1	20	227	245	UGAAGCUGCCAGCAUGAUCU	AGCUUAU-CUGUCAGCUUCA	0.55
