# Supplementary material for: The auxin response factor gene family in allopolyploid Brassica napus
Source: PLoS One. 2019 Apr 8;14(4):e0214885. doi: 10.1371/journal.pone.0214885 (PMC6453480; doi:10.1371/journal.pone.0214885)
Supplement: S6 Table — (XLSX) [file pone.0214885.s008.xlsx]

## Sheet: S6 Table
S6 Table. List of the interaction proteins in Arabidopsis and B. napus
Subfamily	AtARFs	Genome ID of AtARFs	Ortholog of AtARFs in B.napus	Genome ID of BnARFs	Interaction proteins of AtARFs	Genome ID of interaction proteins	Value	Ortholog of interaction proteins in B.napus
Subfamily IV	AtARF16	AT4G30080.1	BnARF01	GSBRNA2T00076844001	IAA26	AT3G16500.1	0.995	BnaA03.IAA.3	BnaC03.IAA.3	BnaA01.IAA.5	BnaC01R.IAA.3	BnaA05.IAA.5	BnaC05.IAA.9
			BnARF33	GSBRNA2T00130264001	IAA32	AT2G01200.2	0.995	BnaA06.IAA.6	BnaC07.IAA.2	BnaC02.IAA.1
			BnARF53	GSBRNA2T00086041001	IAA33	AT5G57420.1	0.995	BnaA10.IAA.5	BnaC09.IAA.3	BnaA02.IAA.3	BnaC02R.IAA.1
			BnARF06	GSBRNA2T00044758001	IAA5	AT1G15580.1	0.995	BnaA09R.IAA.1	BnaC08.IAA.4
	AtARF10	AT2G28350.1	BnARF18	GSBRNA2T00118741001	ARF1	AT1G59750.1	0.995	BnARF03	BnARF35	BnARF42
			BnARF41	GSBRNA2T00089963001	ARF12	AT1G34310.1	0.995	NO
					ARF18	AT3G61830.1	0.995	NO
					ARF4	AT5G60450.1	0.995	BnARF28	BnARF61
					ARF9	AT4G23980.1	0.995	BnARF02	BnARF34	BnARF05	BnARF52
					IAA1	AT4G14560.1	0.995	BnaA08R.IAA.1	BnaC08.IAA.1
					IAA26	AT3G16500.1	0.995	BnaA03.IAA.3	BnaC03.IAA.3	BnaA01.IAA.5	BnaC01R.IAA.3	BnaA05.IAA.5	BnaC05.IAA.9
					IAA28	AT5G25890.1	0.995	BnaA06.IAA.5	BnaC07.IAA.3	BnaA09.IAA.1	BnaC09.IAA.1
					IAA32	AT2G01200.2	0.995	BnaA06.IAA.6	BnaC07.IAA.2	BnaC02.IAA.1
					IAA33	AT5G57420.1	0.995	BnaA10.IAA.5	BnaC09.IAA.3	BnaA02.IAA.3	BnaC02R.IAA.1
	AtARF17	AT1G77850.1	BnARF19	GSBRNA2T00099262001	IAA1	AT4G14560.1	0.995	BnaA08R.IAA.1	BnaC08.IAA.1
			BnARF47	GSBRNA2T00131843001	IAA29	AT4G32280.1	0.995	BnaA01.IAA.1	BnaC01.IAA.1	BnaA03.IAA.7	BnaC07.IAA.5
			BnARF49	GSBRNA2T00147919001	IAA32	AT2G01200.2	0.995	BnaA06.IAA.6	BnaC07.IAA.2	BnaC02.IAA.1
					TPL	AT1G15750.1	0.537	BnaA09g56690D	BnaC08g38720D	BnaC05g11960D	BnaA06g10370D
					TPR1	AT1G80490.2	0.537	BnaC05g36510D	BnaA05g23070D	BnaC01g44380D
					TPR2	AT3G16830.1	0.537	BnaA01g37020D	BnaC01g44400D
					TPR3	AT5G27030.2	0.537	BnaC02g39980D	BnaA02g31390D	BnaC07g28370D	BnaA06g28430D
					WSIP2	AT3G15880.2	0.537	BnaC03g39340D	BnaA03g33950D	BnaA01g28410D	BnaC01g35670D
Subfamily II	AtARF4	AT5G60450.1	BnARF28	GSBRNA2T00047861001	ARF9	AT4G23980.1	0.995	BnARF02	BnARF34	BnARF05	BnARF52
			BnARF61	GSBRNA2T00133089001	IAA4	AT5G43700.1	0.995	BnaA09.IAA.3	BnaCX.IAA.6
					IAA1	AT4G14560.1	0.995	BnaA08R.IAA.1	BnaC08.IAA.1
					IAA11	AT4G28640.2	0.995	BnaA01.IAA.3	BnaC01.IAA.3	BnaA03R.IAA.1	BnaC07.IAA.4
					IAA14	AT4G14550.1	0.995	BnaA08.IAA.2	BnaC08R.IAA.1
					IAA27	AT4G29080.1	0.995	BnaA08.IAA.3	BnaC08.IAA.2	BnaA01.IAA.2	BnaC01.IAA.2
					IAA28	AT5G25890.1	0.995	BnaA06.IAA.5	BnaC07.IAA.3	BnaA09.IAA.1	BnaC09.IAA.1
					IAA29	AT4G32280.1	0.995	BnaA01.IAA.1	BnaC01.IAA.1	BnaA03.IAA.7	BnaC07.IAA.5
					IAA33	AT5G57420.1	0.995	BnaA10.IAA.5	BnaC09.IAA.3	BnaA02.IAA.3	BnaC02R.IAA.1
					IAA9	AT5G65670.1	0.995	BnaA06.IAA.4	BnaCX.IAA.2	BnaA09.IAA.2	BnaCX.IAA.5	BnaAX.IAA.1
	AtARF3	AT2G33860.1	BnARF08	GSBRNA2T00064571001	ARF3	AT2G24765.1	0.746	BnaA09g41230D	BnaA04g14630D
			BnARF10	GSBRNA2T00095276001	ATS	AT5G42630.1	0.746	BnaC02g29570D	BnaA02g23100D	BnaA02g36680D
			BnARF65	GSBRNA2T00038829001	BRM	AT2G46020.2	0.449	BnaCnng73760D	BnaC03g25530D	BnaC03g25540D	BnaA03g21230D
					IAA9	AT5G65670.1	0.995	BnaA06.IAA.4	BnaCX.IAA.2	BnaA09.IAA.2	BnaCX.IAA.5	BnaAX.IAA.1
					SWI3A	AT2G47620.1	0.449	BnaAnng21440D	BnaA05g00340D
					SWI3B	AT2G33610.1	0.449	BnaC04g44010D	BnaA04g19630D
					SWI3C	AT1G21700.1	0.449	BnaC08g48430D	BnaA08g21210D
					SYD	AT2G28290.1	0.449	BnaC03g21850D	BnaA03g18330D
Subfamily III	AtARF19	AT1G19220.1	BnARF12	GSBRNA2T00035586001	IAA4	AT5G43700.1	0.995	BnaA09.IAA.3	BnaCX.IAA.6
			BnARF44	GSBRNA2T00072327001	IAA1	AT4G14560.1	0.995	BnaA08R.IAA.1	BnaC08.IAA.1
			BnARF22	GSBRNA2T00102884001	IAA14	AT4G14550.1	0.995	BnaA08.IAA.2	BnaC08R.IAA.1
			BnARF55	GSBRNA2T00139521001	IAA2	AT3G23030.1	0.995	BnaA03.IAA.5	BnaC03.IAA.4	BnaA01.IAA.4	BnaC01.IAA.4	BnaA05.IAA.3	BnaC05.IAA.7
					IAA27	AT4G29080.1	0.995	BnaA08.IAA.3	BnaC08.IAA.2	BnaA01.IAA.2	BnaC01.IAA.2
					IAA28	AT5G25890.1	0.995	BnaA06.IAA.5	BnaC07.IAA.3	BnaA09.IAA.1	BnaC09.IAA.1
					IAA29	AT4G32280.1	0.995	BnaA01.IAA.1	BnaC01.IAA.1	BnaA03.IAA.7	BnaC07.IAA.5
					IAA30	AT3G62100.1	0.995	BnaA07.IAA.1	BnaC06.IAA.4	BnaA09.IAA.4	BnaA04R.IAA.1
					IAA33	AT5G57420.1	0.995	BnaA10.IAA.5	BnaC09.IAA.3	BnaA02.IAA.3	BnaC02R.IAA.1
					IAA7	AT3G23050.1	0.995	BnaA03.IAA.6	BnaC05.IAA.6	BnaA05.IAA.2	BnaC01R.IAA.2
	AtARF7	AT5G20730.1	BnARF62	GSBRNA2T00094351001	IAA4	AT5G43700.1	0.995	BnaA09.IAA.3	BnaCX.IAA.6
			BnARF29	GSBRNA2T00154204001	IAA1	AT4G14560.1	0.995	BnaA08R.IAA.1	BnaC08.IAA.1
			BnARF04	GSBRNA2T00081341001	IAA11	AT4G28640.2	0.995	BnaA01.IAA.3	BnaC01.IAA.3	BnaA03R.IAA.1	BnaC07.IAA.4
					IAA14	AT4G14550.1	0.995	BnaA08.IAA.2	BnaC08R.IAA.1
					IAA27	AT4G29080.1	0.995	BnaA08.IAA.3	BnaC08.IAA.2	BnaA01.IAA.2	BnaC01.IAA.2
					IAA28	AT5G25890.1	0.995	BnaA06.IAA.5	BnaC07.IAA.3	BnaA09.IAA.1	BnaC09.IAA.1
					IAA29	AT4G32280.1	0.995	BnaA01.IAA.1	BnaC01.IAA.1	BnaA03.IAA.7	BnaC07.IAA.5
					IAA30	AT3G62100.1	0.995	BnaA07.IAA.1	BnaC06.IAA.4	BnaA09.IAA.4	BnaA04R.IAA.1
					IAA33	AT5G57420.1	0.995	BnaA10.IAA.5	BnaC09.IAA.3	BnaA02.IAA.3	BnaC02R.IAA.1
					IAA9	AT5G65670.1	0.995	BnaA06.IAA.4	BnaCX.IAA.2	BnaA09.IAA.2	BnaCX.IAA.5	BnaAX.IAA.1
	AtARF5	AT1G19850.1	BnARF23	GSBRNA2T00036420001	ARF4	AT5G60450.1	0.995	BnARF28	BnARF61
			BnARF56	GSBRNA2T00139470001	ARF9	AT4G23980.1	0.995	BnARF02	BnARF34	BnARF05	BnARF52
			BnARF13	GSBRNA2T00042975001	IAA4	AT5G43700.1	0.995	BnaA09.IAA.3	BnaCX.IAA.6
			BnARF45	GSBRNA2T00067779001	IAA1	AT4G14560.1	0.995	BnaA08R.IAA.1	BnaC08.IAA.1
			BnARF17	GSBRNA2T00112376001	IAA11	AT4G28640.2	0.995	BnaA01.IAA.3	BnaC01.IAA.3	BnaA03R.IAA.1	BnaC07.IAA.4
			BnARF54	GSBRNA2T00030648001	IAA27	AT4G29080.1	0.995	BnaA08.IAA.3	BnaC08.IAA.2	BnaA01.IAA.2	BnaC01.IAA.2
					IAA28	AT5G25890.1	0.995	BnaA06.IAA.5	BnaC07.IAA.3	BnaA09.IAA.1	BnaC09.IAA.1
					IAA29	AT4G32280.1	0.995	BnaA01.IAA.1	BnaC01.IAA.1	BnaA03.IAA.7	BnaC07.IAA.5
					IAA33	AT5G57420.1	0.995	BnaA10.IAA.5	BnaC09.IAA.3	BnaA02.IAA.3	BnaC02R.IAA.1
					IAA9	AT5G65670.1	0.995	BnaA06.IAA.4	BnaCX.IAA.2	BnaA09.IAA.2	BnaCX.IAA.5	BnaAX.IAA.1
	AtARF8	AT5G37020.1	BnARF07	GSBRNA2T00114551001	IAA4	AT5G43700.1	0.995	BnaA09.IAA.3	BnaCX.IAA.6
			BnARF66	GSBRNA2T00010891001	IAA1	AT4G14560.1	0.995	BnaA08R.IAA.1	BnaC08.IAA.1
			BnARF20	GSBRNA2T00124458001	IAA11	AT4G28640.2	0.995	BnaA01.IAA.3	BnaC01.IAA.3	BnaA03R.IAA.1	BnaC07.IAA.4
			BnARF48	GSBRNA2T00067506001	IAA14	AT4G14550.1	0.995	BnaA08.IAA.2	BnaC08R.IAA.1
					IAA27	AT4G29080.1	0.995	BnaA08.IAA.3	BnaC08.IAA.2	BnaA01.IAA.2	BnaC01.IAA.2
					IAA28	AT5G25890.1	0.995	BnaA06.IAA.5	BnaC07.IAA.3	BnaA09.IAA.1	BnaC09.IAA.1
					IAA29	AT4G32280.1	0.995	BnaA01.IAA.1	BnaC01.IAA.1	BnaA03.IAA.7	BnaC07.IAA.5
					IAA30	AT3G62100.1	0.995	BnaA07.IAA.1	BnaC06.IAA.4	BnaA09.IAA.4	BnaA04R.IAA.1
					IAA33	AT5G57420.1	0.995	BnaA10.IAA.5	BnaC09.IAA.3	BnaA02.IAA.3	BnaC02R.IAA.1
					IAA9	AT5G65670.1	0.995	BnaA06.IAA.4	BnaCX.IAA.2	BnaA09.IAA.2	BnaCX.IAA.5	BnaAX.IAA.1
	AtARF6	AT1G30330.2	BnARF21	GSBRNA2T00150811001	ARF4	AT5G60450.1	0.995	BnARF28	BnARF61
			BnARF40	GSBRNA2T00060998001	ARF9	AT4G23980.1	0.995	BnARF02	BnARF34	BnARF05	BnARF52
			BnARF27	GSBRNA2T00113721001	IAA4	AT5G43700.1	0.995	BnaA09.IAA.3	BnaCX.IAA.6
			BnARF46	GSBRNA2T00031225001	IAA1	AT4G14560.1	0.995	BnaA08R.IAA.1	BnaC08.IAA.1
					IAA11	AT4G28640.2	0.995	BnaA01.IAA.3	BnaC01.IAA.3	BnaA03R.IAA.1	BnaC07.IAA.4
					IAA27	AT4G29080.1	0.995	BnaA08.IAA.3	BnaC08.IAA.2	BnaA01.IAA.2	BnaC01.IAA.2
					IAA28	AT5G25890.1	0.995	BnaA06.IAA.5	BnaC07.IAA.3	BnaA09.IAA.1	BnaC09.IAA.1
					IAA29	AT4G32280.1	0.995	BnaA01.IAA.1	BnaC01.IAA.1	BnaA03.IAA.7	BnaC07.IAA.5
					IAA33	AT5G57420.1	0.995	BnaA10.IAA.5	BnaC09.IAA.3	BnaA02.IAA.3	BnaC02R.IAA.1
					IAA9	AT5G65670.1	0.995	BnaA06.IAA.4	BnaCX.IAA.2	BnaA09.IAA.2	BnaCX.IAA.5	BnaAX.IAA.1
Clade Ia	AtARF1	AT1G59750.1	BnARF03	GSBRNA2T00044118001	ARF10	AT2G28350.1	0.995	BnARF18	BnARF41
			BnARF35	GSBRNA2T00054908001	ARF18	AT3G61830.1	0.995	NO
			BnARF42	GSBRNA2T00037198001	ARF4	AT5G60450.1	0.995	BnARF28	BnARF61
					ARF9	AT4G23980.1	0.995	BnARF02	BnARF34	BnARF05	BnARF52
					IAA13	AT2G33310.2	0.995	BnaA05.IAA.1	BnaC04.IAA.1	BnaA03.IAA.1	BnaC03.IAA.1
					IAA18	AT1G51950.1	0.995	BnaA08.IAA.1	BnaC03R.IAA.1	BnaA06.IAA.2	BnaC06.IAA.1	BnaC06.IAA.3
					IAA19	AT3G15540.1	0.995	BnaA03.IAA.2	BnaC03.IAA.2	BnaA01.IAA.7	BnaC01.IAA.6	BnaCX.IAA.8
					IAA28	AT5G25890.1	0.995	BnaA06.IAA.5	BnaC07.IAA.3	BnaA09.IAA.1	BnaC09.IAA.1
					IAA31	AT3G17600.1	0.995	BnaA03.IAA.4	BnaCX.IAA.7	BnaA01.IAA.6	BnaC01.IAA.5	BnaA05.IAA.4	BnaC05.IAA.8
					IAA32	AT2G01200.2	0.995	BnaA06.IAA.6	BnaC07.IAA.2	BnaC02.IAA.1
	AtARF2	AT5G62000.1	BnARF16	GSBRNA2T00109795001	AP1	AT1G69120.1	0.547	BnaC06g29980D	BnaA07g27710D
			BnARF37	GSBRNA2T00145752001	ARF12	AT1G34310.1	0.995	NO
			BnARF67	GSBRNA2T00060504001	BIN2	AT4G18710.1	0.578	BnaA01g09530D	BnaAnng35300D	BnaC07g50210D	BnaC03g62810D	BnaAnng31110D	BnaC01g11150D	BnaA03g58360D
			BnARF25	GSBRNA2T00094679001	TPR3	AT5G27030.2	0.537	BnaC02g39980D	BnaA02g31390D	BnaC07g28370D	BnaA06g28430D
			BnARF58	GSBRNA2T00146165001	IAA10	AT1G04100.1	0.995	BnaA10.IAA.1	BnaC05.IAA.1
			BnARF11	GSBRNA2T00033278001	IAA13	AT2G33310.2	0.995	BnaA05.IAA.1	BnaC04.IAA.1	BnaA03.IAA.1	BnaC03.IAA.1
			BnARF14	GSBRNA2T00042970001	IAA15	AT1G80390.1	0.995	BnaA07.IAA.2	BnaC06.IAA.5
					IAA32	AT2G01200.2	0.995	BnaA06.IAA.6	BnaC07.IAA.2	BnaC02.IAA.1
					IAA34	AT1G15050.1	0.995	BnaA06.IAA.3	BnaC05.IAA.5
					SK21	AT3G61415.1	0.578	BnaA09g39160D	BnaC08g31350D
	AtARF9	AT4G23980.1	BnARF02	GSBRNA2T00087815001	ARF18	AT3G61830.1	0.995	NO
			BnARF34	GSBRNA2T00116184001	ARF4	AT5G60450.1	0.995	BnARF28	BnARF61
			BnARF05	GSBRNA2T00048919001	IAA4	AT5G43700.1	0.995	BnaA09.IAA.3	BnaCX.IAA.6
			BnARF52	GSBRNA2T00096693001	IAA1	AT4G14560.1	0.995	BnaA08R.IAA.1	BnaC08.IAA.1
					IAA2	AT3G23030.1	0.995	BnaA03.IAA.5	BnaC03.IAA.4	BnaA01.IAA.4	BnaC01.IAA.4	BnaA05.IAA.3	BnaC05.IAA.7
					IAA26	AT3G16500.1	0.995	BnaA03.IAA.3	BnaC03.IAA.3	BnaA01.IAA.5	BnaC01R.IAA.3	BnaA05.IAA.5	BnaC05.IAA.9
					IAA27	AT4G29080.1	0.995	BnaA08.IAA.3	BnaC08.IAA.2	BnaA01.IAA.2	BnaC01.IAA.2
					IAA28	AT5G25890.1	0.995	BnaA06.IAA.5	BnaC07.IAA.3	BnaA09.IAA.1	BnaC09.IAA.1
					IAA29	AT4G32280.1	0.995	BnaA01.IAA.1	BnaC01.IAA.1	BnaA03.IAA.7	BnaC07.IAA.5
					IAA30	AT3G62100.1	0.995	BnaA07.IAA.1	BnaC06.IAA.4	BnaA09.IAA.4	BnaA04R.IAA.1
	AtARF11	AT2G46530.3	BnARF36	GSBRNA2T00101601001	IAA4	AT5G43700.1	0.995	BnaA09.IAA.3	BnaCX.IAA.6
			BnARF09	GSBRNA2T00132904001	IAA1	AT4G14560.1	0.995	BnaA08R.IAA.1	BnaC08.IAA.1
					IAA14	AT4G14550.1	0.995	BnaA08.IAA.2	BnaC08R.IAA.1
					IAA19	AT3G15540.1	0.995	BnaA03.IAA.2	BnaC03.IAA.2	BnaA01.IAA.7	BnaC01.IAA.6	BnaCX.IAA.8
					IAA2	AT3G23030.1	0.995	BnaA03.IAA.5	BnaC03.IAA.4	BnaA01.IAA.4	BnaC01.IAA.4	BnaA05.IAA.3	BnaC05.IAA.7
					IAA28	AT5G25890.1	0.995	BnaA06.IAA.5	BnaC07.IAA.3	BnaA09.IAA.1	BnaC09.IAA.1
					IAA29	AT4G32280.1	0.995	BnaA01.IAA.1	BnaC01.IAA.1	BnaA03.IAA.7	BnaC07.IAA.5
					IAA30	AT3G62100.1	0.995	BnaA07.IAA.1	BnaC06.IAA.4	BnaA09.IAA.4	BnaA04R.IAA.1
					IAA33	AT5G57420.1	0.995	BnaA10.IAA.5	BnaC09.IAA.3	BnaA02.IAA.3	BnaC02R.IAA.1
					IAA7	AT3G23050.1	0.995	BnaA03.IAA.6	BnaC05.IAA.6	BnaA05.IAA.2	BnaC01R.IAA.2
Clade Ib	AtARF12	AT1G34310.1	NO		ARF1	AT1G59750.1	0.995	BnARF03	BnARF35	BnARF42
					ARF10	AT2G28350.1	0.995	BnARF18	BnARF41
					ARF18	AT3G61830.1	0.995	NO
					ARF2	AT5G62000.1	0.995	BnARF16	BnARF37	BnARF67	BnARF25	BnARF58	BnARF11	BnARF14
					ARF22	AT1G34390.1	0.995	NO
					ARF4	AT5G60450.1	0.995	BnARF28	BnARF61
					ARF9	AT4G23980.1	0.995	BnARF02	BnARF34	BnARF05	BnARF52
					IAA28	AT5G25890.1	0.995	BnaA06.IAA.5	BnaC07.IAA.3	BnaA09.IAA.1	BnaC09.IAA.1
					IAA30	AT3G62100.1	0.995	BnaA07.IAA.1	BnaC06.IAA.4	BnaA09.IAA.4	BnaA04R.IAA.1
					IAA31	AT3G17600.1	0.995	BnaA03.IAA.4	BnaCX.IAA.7	BnaA01.IAA.6	BnaC01.IAA.5	BnaA05.IAA.4	BnaC05.IAA.8
	AtARF13	AT1G34170.3	NO		IAA4	AT5G43700.1	0.995	BnaA09.IAA.3	BnaCX.IAA.6
					UBQ3	AT5G03240.1	0.53
	AtARF14	AT1G35540.1	NO		IAA5	AT1G15580.1	0.995	BnaA09R.IAA.1	BnaC08.IAA.4
					IAA8	AT2G22670.4	0.707	BnaA04.IAA.1	BnaC04.IAA.2
	AtARF15	AT1G35520.1	NO		IAA8	AT2G22670.4	0.707	BnaA04.IAA.1	BnaC04.IAA.2
	AtARF18	AT3G61830.1	NO		ARF1	AT1G59750.1	0.995	BnARF03	BnARF35	BnARF42
					ARF10	AT2G28350.1	0.995	BnARF18	BnARF41
					ARF4	AT5G60450.1	0.995	BnARF28	BnARF61
					ARF9	AT4G23980.1	0.995	BnARF02	BnARF34	BnARF05	BnARF52
					IAA13	AT2G33310.2	0.995	BnaA05.IAA.1	BnaC04.IAA.1	BnaA03.IAA.1	BnaC03.IAA.1
					IAA19	AT3G15540.1	0.995	BnaA03.IAA.2	BnaC03.IAA.2	BnaA01.IAA.7	BnaC01.IAA.6	BnaCX.IAA.8
					IAA28	AT5G25890.1	0.995	BnaA06.IAA.5	BnaC07.IAA.3	BnaA09.IAA.1	BnaC09.IAA.1
					IAA32	AT2G01200.2	0.995	BnaA06.IAA.6	BnaC07.IAA.2	BnaC02.IAA.1
					IAA33	AT5G57420.1	0.995	BnaA10.IAA.5	BnaC09.IAA.3	BnaA02.IAA.3	BnaC02R.IAA.1
					IAA9	AT5G65670.1	0.995	BnaA06.IAA.4	BnaCX.IAA.2	BnaA09.IAA.2	BnaCX.IAA.5	BnaAX.IAA.1
	AtARF20	AT1G35240.1	NO		ARF11	AT2G46530.3	0.995	BnARF36	BnARF09
					ARF19	AT1G19220.1	0.995	BnARF12	BnARF44	BnARF22	BnARF55
					ARF7	AT5G20730.1	0.995	BnARF62	BnARF29	BnARF04
					ARF9	AT4G23980.1	0.995	BnARF02	BnARF34	BnARF05	BnARF52
					IAA17	AT1G04250.1	0.995	BnaA10.IAA.3	BnaC05.IAA.3	BnaA08.IAA.4	BnaCX.IAA.3	BnaA09.IAA.6	BnaC08.IAA.6
					IAA15	AT1G80390.1	0.995	BnaA07.IAA.2	BnaC06.IAA.5
					IAA31	AT3G17600.1	0.995	BnaA03.IAA.4	BnaCX.IAA.7	BnaA01.IAA.6	BnaC01.IAA.5	BnaA05.IAA.4	BnaC05.IAA.8
					IAA32	AT2G01200.2	0.995	BnaA06.IAA.6	BnaC07.IAA.2	BnaC02.IAA.1
					IAA33	AT5G57420.1	0.995	BnaA10.IAA.5	BnaC09.IAA.3	BnaA02.IAA.3	BnaC02R.IAA.1
					IAA5	AT1G15580.1	0.995	BnaA09R.IAA.1	BnaC08.IAA.4
	AtARF22	AT1G34390.1	NO		ARF12	AT1G34310.1	0.995	NO
					IAA16	AT3G04730.1	0.995	BnaA01.IAA.8	BnaC01.IAA.7	BnaAX.IAA.2	BnaC05.IAA.10
					IAA20	AT2G46990.1	0.995	BnaA04.IAA.2	BnaC04.IAA.3
					IAA27	AT4G29080.1	0.995	BnaA08.IAA.3	BnaC08.IAA.2	BnaA01.IAA.2	BnaC01.IAA.2
					IAA28	AT5G25890.1	0.995	BnaA06.IAA.5	BnaC07.IAA.3	BnaA09.IAA.1	BnaC09.IAA.1
					IAA32	AT2G01200.2	0.995	BnaA06.IAA.6	BnaC07.IAA.2	BnaC02.IAA.1
					IAA34	AT1G15050.1	0.995	BnaA06.IAA.3	BnaC05.IAA.5
					IAA7	AT3G23050.1	0.995	BnaA03.IAA.6	BnaC05.IAA.6	BnaA05.IAA.2	BnaC01R.IAA.2
					IAA9	AT5G65670.1	0.995	BnaA06.IAA.4	BnaCX.IAA.2	BnaA09.IAA.2	BnaCX.IAA.5	BnaAX.IAA.1
