# Supplementary material for: The auxin response factor gene family in allopolyploid Brassica napus
Source: PLoS One. 2019 Apr 8;14(4):e0214885. doi: 10.1371/journal.pone.0214885 (PMC6453480; doi:10.1371/journal.pone.0214885)
Supplement: S7 Table — (XLSX) [file pone.0214885.s009.xlsx]

## Sheet: S7 Table
S7 Table. Homology and expression analysis of 65 BnARF synteny-pairs.
Synteny-pairs of BnARFs	Protein				DNA		Promoter		Pearson correlation coefficient
	B3 domain		Full length		Full length		1500bp
	Identity	Similarity	Identity	Similarity	Identity	Similarity	Identity	Similarity
BnARF27/BnARF46	100	100	93.3	96.4	94.3	95.6	66.2	69.9	0.949276
BnARF12/BnARF44	100	100	97.4	98.3	93.9	94.5	53.9	69.4	0.939322
BnARF10/BnARF65	100	100	96.7	97.9	88.9	89.6	64.7	72	0.934881
BnARF18/BnARF41	99	100	98	98.8	95.5	96.2	64.9	68.6	0.922192
BnARF16/BnARF37	100	100	96.6	98	93.4	95	62.6	66.9	0.920967
BnARF21/BnARF40	100	100	97.8	98.5	90.7	93.4	67.8	71.4	0.919069
BnARF20/BnARF48	100	100	97.2	98.8	89.4	91.1	57.6	69.1	0.898623
BnARF25/BnARF58	100	100	88.6	91.6	82.5	83.6	50.5	62.9	0.864375
BnARF05/BnARF52	100	100	97.9	98.9	86.9	88.6	60	67.7	0.85779
BnARF12/BnARF22	99	99	87.1	91.8	76.4	82.1	50.9	56.9	0.826706
BnARF07/BnARF66	99	99	96.6	97.7	93.1	94.4	60	65.1	0.982717
BnARF19/BnARF47	98.1	99	96	98.5	95.1	95.6	87.4	91.5	0.959136
BnARF01/BnARF33	99	99	95.3	96.9	88.4	89.2	57.9	61.5	0.888443
BnARF22/BnARF44	99	99	86	90.7	75.6	80.8	48.8	52.3	0.840036
BnARF44/BnARF55	97.1	99	85.2	90.2	76.7	81.9	28.1	29	0.818617
BnARF48/BnARF66	90.4	95.2	83.2	72.9	61.3	66.7	46.6	50.2	0.895761
BnARF07/BnARF20	91.3	96.2	73.7	83	63.2	67.9	47.7	50.4	0.875952
BnARF07/BnARF48	91.3	96.2	73.8	83.5	61.9	67	48	51.4	0.872734
BnARF20/BnARF66	90.4	95.2	72.8	82.3	62.3	67.7	57.6	50.9	0.86649
BnARF23/BnARF56	99	99	97.8	99.1	94.3	95	49.7	55.7	0.784119
BnARF02/BnARF34	100	100	93	95.4	87.5	89.5	64.8	69.7	0.741766
BnARF02/BnARF05	96.2	100	86.7	91.8	73.9	76.9	52.2	60.9	0.711366
BnARF28/BnARF61	100	100	92.6	95.4	91.1	92.9	48.2	51.4	0.763693
BnARF22/BnARF55	97.1	99	92.5	95.3	88.1	89.6	34.9	36.1	0.762138
BnARF12/BnARF55	97.1	99	86.2	90.9	77.2	81.5	27.6	28.8	0.788044
BnARF29/BnARF62	99	100	75.1	82.7	92.3	93.7	49.7	54.1	0.700309
BnARF08/BnARF65	97.1	99	84.5	89.6	74.8	78.5	50	54.4	0.696093
BnARF16/BnARF58	99	100	83.9	89.4	78.8	80.4	47.5	50.5	0.638372
BnARF34/BnARF52	96.2	100	81.6	88	66.2	69	53.3	58.1	0.652326
BnARF02/BnARF52	96.2	100	85.8	91.5	69.5	72.5	52.7	59.8	0.666906
BnARF27/BnARF40	98.1	100	87.2	92.6	67.2	72.9	54.2	59.3	0.621763
BnARF21/BnARF27	98.1	100	88	92.9	67.2	72.6	56.2	60.7	0.617948
BnARF40/BnARF46	98.1	100	82.7	90.1	67.5	72.8	52.6	56.9	0.615725
BnARF21/BnARF46	98.1	100	83.6	90.5	67.5	72.6	56.5	61.1	0.601964
BnARF16/BnARF25	99	100	79.2	86.9	72.3	74.6	52.3	56.2	0.777506
BnARF05/BnARF34	96.2	100	82.4	88.6	70.7	73.7	47.4	49.9	0.746113
BnARF25/BnARF37	99	100	78.8	86.9	71.9	74	48.9	52.5	0.745344
BnARF35/BnARF42	99	100	86.4	89.9	80.3	83	27.6	28.6	0.597555
BnARF08/BnARF10	97.1	99	84.6	90.2	76.3	79.8	50.2	54.4	0.587536
BnARF37/BnARF58	99	100	84.1	89.8	78.3	80.1	46.4	49.8	0.578566
BnARF17/BnARF56	99	99	82.9	90.4	74.5	77.1	47.2	50.1	0.543775
BnARF17/BnARF45	100	100	86.6	92	66	68.5	30	31.3	0.316245
BnARF09/BnARF36	95.2	98.1	77.3	83.7	73.5	75.6	51	54.3	0.17389
BnARF34/BnARF36	84.6	92.3	50.4	66	54.5	56.8	49.8	53.1	0.401743
BnARF09/BnARF34	85.6	93.3	54.1	70.2	54.2	57.8	50.2	53.3	0.288448
BnARF23/BnARF45	100	100	83.5	89.2	64.4	66	32.3	34.4	0.414931
BnARF01/BnARF06	98.1	100	62.6	67.1	30.9	31.8	46.9	49.5	0.343967
BnARF06/BnARF53	100	100	78.7	85	71	73.1	45.1	47.7	0.598315
BnARF01/BnARF53	98.1	100	64.4	67.9	26.8	27.4	46.9	49.9	-0.0649142
BnARF36/BnARF52	84.6	92.3	50.2	64	51.1	51.6	48.4	51.3	0.0980033
BnARF09/BnARF52	85.6	93.3	54.7	68.5	52.9	55	49.3	52.7	0.022696
BnARF33/BnARF53	97.1	99	64.7	68.6	26.8	27.5	46.9	49.4	-0.0514506
BnARF06/BnARF33	97.1	99	62.9	67.8	31	31.8	46.2	49.3	0.328912
BnARF45/BnARF56	99	99	83	89	63.9	65.5	29	29.8	0.327701
BnARF04/BnARF29	96.2	98.1	76.9	83.6	65.4	75.1	46.9	50.1	0.27381
BnARF19/BnARF49	92.3	95.2	72.1	82.2	59.5	61.1	48	52.5	0.349445
BnARF47/BnARF49	91.3	94.2	71.6	82	60.2	61.6	49	52.7	0.41057
BnARF04/BnARF62	95.2	98.1	66.6	74.4	65.3	74.9	46.6	49.4	0.449832
BnARF24/BnARF57	96.2	97.1	95.2	97.1	97.3	97.4	63.2	66.4	no expression
BnARF26/BnARF63	98.1	99	88.2	89.6	84.7	85.7	46.2	49.1	no expression
BnARF30/BnARF51	98	99	94.1	96.9	93	93.7	62.1	65.5	no expression
BnARF31/BnARF64	90.4	94.5	28.7	30.6	42.1	42.1	60.9	66.4	no expression
BnARF14/BnARF23	43.3	58.7	12.3	18.4	39.2	39.3	46.9	49.5	BnARF14 has no expression
BnARF14/BnARF45	43.3	58.7	12.4	18.8	33.3	33.4	29.7	31.2	BnARF14 has no expression
BnARF14/BnARF56	43.3	58.7	12.7	18.6	39.7	39.9	46.9	50.3	BnARF14 has no expression
